# Supplementary material for: 5-(2-Cyano­benz­yl)-4,5,6,7-tetra­hydro­thieno[3,2-c]pyridin-2-yl acetate
Source: Acta Crystallogr Sect E Struct Rep Online. 2013 Apr 13;69(Pt 5):o713. doi: 10.1107/S1600536813009513 (PMC3648246; doi:10.1107/S1600536813009513)
Supplement: Supplementary file 1 [file e-69-0o713-sup1.cif]

##############################################################################
#                                                                            #
# This CIF contains the data in a paper accepted for publication in          #
# Acta Crystallographica Section E. It conforms to the requirements of       #
# Notes for Authors for Acta Crystallographica Section E, and has been       #
# peer reviewed under the auspices of the IUCr Commission on Journals.       #
#                                                                            #
# Full details of the Crystallographic Information File format               #
# are given in the paper "The Crystallographic Information File (CIF):       #
# a New Standard Archive File for Crystallography" by S. R. Hall, F. H.      #
# Allen and I. D. Brown [Acta Cryst. (1991), A47, 655-685].                  #
#                                                                            #
# The current version of the core CIF dictionary is obtainable from          #
# ftp://ftp.iucr.org/pub/cif_core.dic.                                       #
#                                                                            #
# Software is freely available for graphical display of the structure(s)     #
# in this CIF. For information consult the CIF software page                 #
# http://www.iucr.org/resources/cif/software.                                #
#                                                                            #
# This file may be used for bona fide research purposes within the           #
# scientific community so long as proper attribution is given to the journal # 
# article from which it was obtained.                                        #
#                                                                            #
##############################################################################
data_global
_audit_creation_method     SHELXL-97
_journal_date_recd_electronic     2013-04-01
_journal_date_accepted     2013-04-08
_journal_name_full     'Acta Crystallographica, Section E'
_journal_year     2013
_journal_volume     69
_journal_issue      5
_journal_page_first     o713
_journal_page_last     o713
_journal_paper_category     QO
_journal_paper_doi     10.1107/S1600536813009513
_journal_coeditor_code     CV5399
_publ_contact_author_name     'Deng-Ke Liu'
_publ_contact_author_address
;
Tianjin Institute of Pharmaceutical Research
Tianjin 300193
People's Republic of China
;
_publ_contact_author_email     liudk@tjipr.com
_publ_contact_author_fax     '8622 23006856'
_publ_contact_author_phone     '8622 23006856'
_publ_section_title
;
5-(2-Cyanobenzyl)-4,5,6,7-tetrahydrothieno[3,2-<i>c</i>]pyridin-2-yl acetate
;
loop_
    _publ_author_name
    _publ_author_footnote
    _publ_author_address
    'Xiao-Shuai Xie' ?
;
Tianjin First Central Hospital
Tianjin 300192
People's Republic of China
Tianjin Medical University
Tianjin 300070
People's Republic of China
;
    'Shuai Mu' ?
;
School of Chemical Engineering and Technology
Tianjin University
Tianjin 300072
People's Republic of China
;
    'Ying Liu' ?
;
Tianjin Institute of Pharmaceutical Research
Tianjin 300193
People's Republic of China
;
    'Deng-Ke Liu' ?
;
Tianjin Institute of Pharmaceutical Research
Tianjin 300193
People's Republic of China
;
data_I
_chemical_name_systematic
;
5-(2-Cyanobenzyl)-4,5,6,7-tetrahydrothieno[3,2-<i>c</i>]pyridin-2-yl acetate
;
_chemical_name_common     ?
_chemical_formula_moiety     'C17 H16 N2 O2 S'
_chemical_formula_sum     'C17 H16 N2 O2 S'
_chemical_formula_iupac     'C17 H16 N2 O2 S'
_chemical_formula_weight     312.38
_chemical_melting_point     ?
_symmetry_cell_setting     monoclinic
_symmetry_space_group_name_H-M     'P 21/n'
_symmetry_space_group_name_hall     '-P 2yn'
loop_
    _symmetry_equiv_pos_as_xyz
    'x, y, z'
    '-x+1/2, y+1/2, -z+1/2'
    '-x, -y, -z'
    'x-1/2, -y-1/2, z-1/2 '
_cell_length_a     14.174(3)
_cell_length_b     5.9321(12)
_cell_length_c     18.796(4)
_cell_angle_alpha     90.00
_cell_angle_beta     99.06(3)
_cell_angle_gamma     90.00
_cell_volume     1560.7(5)
_cell_formula_units_Z     4
_cell_measurement_reflns_used     2001
_cell_measurement_theta_min     27.6
_cell_measurement_theta_max     72.2
_cell_measurement_temperature     113(2)
_exptl_crystal_description     prism
_exptl_crystal_colour     colourless
_exptl_crystal_size_max     0.26
_exptl_crystal_size_mid     0.24
_exptl_crystal_size_min     0.22
_exptl_crystal_density_diffrn     1.329
_exptl_crystal_density_meas     ?
_exptl_crystal_density_method     'not measured'
_exptl_crystal_F_000     656
_exptl_absorpt_coefficient_mu     1.913
_exptl_absorpt_correction_type     multi-scan
_exptl_absorpt_process_details     '(CrystalClear; Rigaku/MSC, 2005)'
_exptl_absorpt_correction_T_min     0.6362
_exptl_absorpt_correction_T_max     0.6783
_exptl_special_details     ?
_diffrn_ambient_temperature     113(2)
_diffrn_radiation_type     CuK\a
_diffrn_radiation_wavelength     1.54187
_diffrn_radiation_source     'fine-focus sealed tube'
_diffrn_radiation_monochromator     multilayer
_diffrn_measurement_device_type     'Rigaku Saturn'
_diffrn_measurement_method     \w
_diffrn_detector_area_resol_mean     14.63
_diffrn_reflns_number     16000
_diffrn_reflns_av_R_equivalents     0.0446
_diffrn_reflns_av_sigmaI/netI     0.0283
_diffrn_reflns_theta_min     3.64
_diffrn_reflns_theta_max     72.51
_diffrn_reflns_theta_full     67.75
_diffrn_measured_fraction_theta_max     0.979
_diffrn_measured_fraction_theta_full     0.999
_diffrn_reflns_limit_h_min     -17
_diffrn_reflns_limit_h_max     17
_diffrn_reflns_limit_k_min     -7
_diffrn_reflns_limit_k_max     7
_diffrn_reflns_limit_l_min     -17
_diffrn_reflns_limit_l_max     23
_diffrn_standards_number     0
_diffrn_standards_interval_count     0
_diffrn_standards_interval_time     0
_diffrn_standards_decay_%     0
_refine_special_details
;
Refinement of <i>F</i>^2^ against ALL reflections. The weighted <i>R</i>-factor
<i>wR</i> and goodness of fit <i>S</i> are based on <i>F</i>^2^, conventional
<i>R</i>-factors <i>R</i> are based on <i>F</i>, with <i>F</i> set to zero for
negative <i>F</i>^2^. The threshold expression of <i>F</i>^2^ >
\s(<i>F</i>^2^) is used only for calculating <i>R</i>-factors(gt) <i>etc</i>.
and is not relevant to the choice of reflections for refinement.
<i>R</i>-factors based on <i>F</i>^2^ are statistically about twice as large
as those based on <i>F</i>, and <i>R</i>- factors based on ALL data will be
even larger.
;
_reflns_number_total     3034
_reflns_number_gt     2819
_reflns_threshold_expression     I>2sigma(I)
_refine_ls_structure_factor_coef     Fsqd
_refine_ls_matrix_type     full
_refine_ls_R_factor_all     0.0388
_refine_ls_R_factor_gt     0.0375
_refine_ls_wR_factor_gt     0.0972
_refine_ls_wR_factor_ref     0.0984
_refine_ls_goodness_of_fit_ref     1.075
_refine_ls_restrained_S_all     1.078
_refine_ls_number_reflns     3034
_refine_ls_number_parameters     201
_refine_ls_number_restraints     1
_refine_ls_hydrogen_treatment     constr
_refine_ls_weighting_scheme     calc
_refine_ls_weighting_details
         'calc w=1/[\s^2^(Fo^2^)+(0.0608P)^2^+0.3535P] where P=(Fo^2^+2Fc^2^)/3'
_atom_sites_solution_hydrogens     geom
_atom_sites_solution_primary     direct
_atom_sites_solution_secondary     difmap
_refine_ls_shift/su_max     0.001
_refine_ls_shift/su_mean     0.000
_refine_diff_density_max     0.296
_refine_diff_density_min     -0.282
_refine_ls_extinction_method     'SHELXL97 (Sheldrick, 2008)'
_refine_ls_extinction_coef     0.0040(4)
_refine_ls_extinction_expression
                                  'Fc^*^=kFc[1+0.001xFc^2^\l^3^/sin(2\q)]^-1/4^'
loop_
    _atom_type_symbol
    _atom_type_description
    _atom_type_scat_dispersion_real
    _atom_type_scat_dispersion_imag
    _atom_type_scat_source
    'C' 'C' 0.0181 0.0091
                         'International Tables Vol C Tables 4.2.6.8 and 6.1.1.4'
    'H' 'H' 0.0000 0.0000
                         'International Tables Vol C Tables 4.2.6.8 and 6.1.1.4'
    'N' 'N' 0.0311 0.0180
                         'International Tables Vol C Tables 4.2.6.8 and 6.1.1.4'
    'O' 'O' 0.0492 0.0322
                         'International Tables Vol C Tables 4.2.6.8 and 6.1.1.4'
    'S' 'S' 0.3331 0.5567
                         'International Tables Vol C Tables 4.2.6.8 and 6.1.1.4'
_computing_data_collection     'CrystalClear (Rigaku/MSC, 2005)'
_computing_cell_refinement     'CrystalClear (Rigaku/MSC, 2005)'
_computing_data_reduction     'CrystalClear (Rigaku/MSC, 2005)'
_computing_structure_solution     'SHELXS97 (Sheldrick, 2008)'
_computing_structure_refinement     'SHELXL97 (Sheldrick, 2008)'
_computing_molecular_graphics     'SHELXTL (Sheldrick, 2008)'
_computing_publication_material     'CrystalStructure (Rigaku/MSC, 2005)'
loop_
    _atom_site_type_symbol
    _atom_site_label
    _atom_site_fract_x
    _atom_site_fract_y
    _atom_site_fract_z
    _atom_site_U_iso_or_equiv
    _atom_site_adp_type
    _atom_site_calc_flag
    _atom_site_refinement_flags
    _atom_site_occupancy
    _atom_site_symmetry_multiplicity
    _atom_site_disorder_assembly
    _atom_site_disorder_group
    S S1 0.07455(2) 0.16825(5) 0.143145(17) 0.02086(13) Uani d . 1 1 . .
    O O1 0.02603(6) -0.21422(16) 0.06058(5) 0.0237(2) Uani d . 1 1 . .
    O O2 -0.09148(7) -0.05922(19) 0.11147(6) 0.0356(3) Uani d . 1 1 . .
    N N1 0.38740(7) 0.30018(18) 0.16585(6) 0.0202(3) Uani d . 1 1 . .
    N N2 0.64150(12) 0.3514(3) 0.02028(9) 0.0527(4) Uani d . 1 1 . .
    C C1 0.09324(9) -0.0540(2) 0.08710(7) 0.0201(3) Uani d . 1 1 . .
    C C2 0.18393(9) -0.0624(2) 0.07280(7) 0.0201(3) Uani d . 1 1 . .
    H H2 0.2064 -0.1715 0.0425 0.024 Uiso calc R 1 1 . .
    C C3 0.24163(9) 0.1132(2) 0.10896(7) 0.0187(3) Uani d . 1 1 . .
    C C4 0.19251(9) 0.2503(2) 0.14809(7) 0.0196(3) Uani d . 1 1 . .
    C C5 0.23440(9) 0.4496(2) 0.19049(7) 0.0216(3) Uani d . 1 1 . .
    H H5A 0.2447 0.4142 0.2426 0.026 Uiso calc R 1 1 . .
    H H5B 0.1904 0.5799 0.1820 0.026 Uiso calc R 1 1 . .
    C C6 0.32936(9) 0.5055(2) 0.16606(7) 0.0217(3) Uani d . 1 1 . .
    H H6A 0.3175 0.5712 0.1170 0.026 Uiso calc R 1 1 . .
    H H6B 0.3643 0.6183 0.1990 0.026 Uiso calc R 1 1 . .
    C C7 0.34597(9) 0.1510(2) 0.10650(7) 0.0206(3) Uani d . 1 1 . .
    H H7A 0.3800 0.0047 0.1106 0.025 Uiso calc R 1 1 . .
    H H7B 0.3537 0.2201 0.0598 0.025 Uiso calc R 1 1 . .
    C C8 0.48585(9) 0.3588(2) 0.15919(8) 0.0245(3) Uani d . 1 1 . .
    H H8A 0.5078 0.4827 0.1931 0.029 Uiso calc R 1 1 . .
    H H8B 0.4879 0.4140 0.1097 0.029 Uiso calc R 1 1 . .
    C C9 0.55298(9) 0.1608(2) 0.17475(7) 0.0207(3) Uani d . 1 1 . .
    C C10 0.62212(9) 0.1119(2) 0.13184(8) 0.0255(3) Uani d U 1 1 . .
    C C11 0.68601(10) -0.0673(3) 0.14838(9) 0.0321(3) Uani d . 1 1 . .
    H H11 0.7327 -0.0980 0.1185 0.038 Uiso calc R 1 1 . .
    C C12 0.68115(10) -0.1995(2) 0.20814(9) 0.0311(3) Uani d . 1 1 . .
    H H12 0.7242 -0.3218 0.2195 0.037 Uiso calc R 1 1 . .
    C C13 0.61310(10) -0.1526(2) 0.25154(8) 0.0276(3) Uani d . 1 1 . .
    H H13 0.6097 -0.2425 0.2929 0.033 Uiso calc R 1 1 . .
    C C14 0.54986(9) 0.0252(2) 0.23487(8) 0.0250(3) Uani d . 1 1 . .
    H H14 0.5035 0.0551 0.2651 0.030 Uiso calc R 1 1 . .
    C C15 0.63104(11) 0.2481(3) 0.06926(9) 0.0351(4) Uani d U 1 1 . .
    C C16 -0.06452(9) -0.2078(2) 0.07641(8) 0.0233(3) Uani d . 1 1 . .
    C C17 -0.12011(10) -0.4073(2) 0.04513(8) 0.0270(3) Uani d . 1 1 . .
    H H17A -0.1192 -0.4134 -0.0069 0.040 Uiso calc R 1 1 . .
    H H17B -0.1862 -0.3947 0.0539 0.040 Uiso calc R 1 1 . .
    H H17C -0.0914 -0.5451 0.0678 0.040 Uiso calc R 1 1 . .
loop_
    _atom_site_aniso_label
    _atom_site_aniso_U_11
    _atom_site_aniso_U_22
    _atom_site_aniso_U_33
    _atom_site_aniso_U_12
    _atom_site_aniso_U_13
    _atom_site_aniso_U_23
    S1 0.01803(19) 0.0246(2) 0.0204(2) 0.00246(11) 0.00426(13) -0.00427(11)
    O1 0.0176(5) 0.0254(5) 0.0282(5) -0.0002(4) 0.0038(4) -0.0072(4)
    O2 0.0237(5) 0.0417(6) 0.0437(7) -0.0034(4) 0.0123(5) -0.0190(5)
    N1 0.0178(5) 0.0186(5) 0.0246(6) 0.0000(4) 0.0041(4) 0.0001(4)
    N2 0.0543(10) 0.0658(11) 0.0433(9) 0.0074(8) 0.0242(8) 0.0159(8)
    C1 0.0199(6) 0.0217(6) 0.0185(6) 0.0014(5) 0.0017(5) -0.0015(5)
    C2 0.0205(6) 0.0205(6) 0.0191(6) 0.0041(5) 0.0028(5) -0.0012(5)
    C3 0.0197(6) 0.0200(6) 0.0163(6) 0.0024(5) 0.0025(5) 0.0022(5)
    C4 0.0191(6) 0.0221(6) 0.0174(6) 0.0026(5) 0.0028(5) 0.0005(5)
    C5 0.0225(6) 0.0216(6) 0.0209(7) 0.0025(5) 0.0046(5) -0.0020(5)
    C6 0.0250(6) 0.0179(6) 0.0225(7) 0.0009(5) 0.0050(5) -0.0001(5)
    C7 0.0202(6) 0.0202(6) 0.0219(7) 0.0014(5) 0.0051(5) -0.0013(5)
    C8 0.0207(6) 0.0224(6) 0.0310(8) -0.0028(5) 0.0063(5) 0.0020(5)
    C9 0.0167(6) 0.0218(6) 0.0234(7) -0.0039(5) 0.0020(5) -0.0015(5)
    C10 0.0214(6) 0.0303(7) 0.0255(7) -0.0028(5) 0.0059(5) -0.0009(6)
    C11 0.0236(7) 0.0369(8) 0.0376(9) 0.0032(6) 0.0103(6) -0.0024(7)
    C12 0.0217(7) 0.0268(7) 0.0433(9) 0.0026(5) 0.0009(6) 0.0013(6)
    C13 0.0242(7) 0.0268(7) 0.0303(8) -0.0040(5) 0.0003(6) 0.0052(6)
    C14 0.0226(6) 0.0275(7) 0.0257(7) -0.0023(5) 0.0058(5) 0.0011(6)
    C15 0.0322(8) 0.0425(9) 0.0337(8) 0.0026(7) 0.0152(7) 0.0033(7)
    C16 0.0182(6) 0.0285(7) 0.0231(7) 0.0011(5) 0.0028(5) -0.0003(5)
    C17 0.0229(7) 0.0270(7) 0.0306(8) -0.0010(5) 0.0029(6) -0.0025(6)
_geom_special_details
;
All e.s.d.'s (except the e.s.d. in the dihedral angle between two l.s. planes)
are estimated using the full covariance matrix. The cell e.s.d.'s are taken
into account individually in the estimation of e.s.d.'s in distances, angles
and torsion angles; correlations between e.s.d.'s in cell parameters are only
used when they are defined by crystal symmetry. An approximate (isotropic)
treatment of cell e.s.d.'s is used for estimating e.s.d.'s involving l.s.
planes.
;
loop_
    _geom_bond_atom_site_label_1
    _geom_bond_atom_site_label_2
    _geom_bond_site_symmetry_2
    _geom_bond_distance
    _geom_bond_publ_flag
    S1 C4 . 1.7297(13) ?
    S1 C1 . 1.7338(13) ?
    O1 C16 . 1.3629(16) ?
    O1 C1 . 1.3819(16) ?
    O2 C16 . 1.1987(17) ?
    N1 C8 . 1.4625(16) ?
    N1 C6 . 1.4702(16) ?
    N1 C7 . 1.4716(17) ?
    N2 C15 . 1.135(2) ?
    C1 C2 . 1.3549(18) ?
    C2 C3 . 1.4284(18) ?
    C2 H2 . 0.9500 ?
    C3 C4 . 1.3594(18) ?
    C3 C7 . 1.5037(17) ?
    C4 C5 . 1.4955(18) ?
    C5 C6 . 1.5256(18) ?
    C5 H5A . 0.9900 ?
    C5 H5B . 0.9900 ?
    C6 H6A . 0.9900 ?
    C6 H6B . 0.9900 ?
    C7 H7A . 0.9900 ?
    C7 H7B . 0.9900 ?
    C8 C9 . 1.5109(18) ?
    C8 H8A . 0.9900 ?
    C8 H8B . 0.9900 ?
    C9 C14 . 1.393(2) ?
    C9 C10 . 1.394(2) ?
    C10 C11 . 1.399(2) ?
    C10 C15 . 1.449(2) ?
    C11 C12 . 1.381(2) ?
    C11 H11 . 0.9500 ?
    C12 C13 . 1.386(2) ?
    C12 H12 . 0.9500 ?
    C13 C14 . 1.388(2) ?
    C13 H13 . 0.9500 ?
    C14 H14 . 0.9500 ?
    C16 C17 . 1.4905(19) ?
    C17 H17A . 0.9800 ?
    C17 H17B . 0.9800 ?
    C17 H17C . 0.9800 ?
loop_
    _geom_angle_atom_site_label_1
    _geom_angle_atom_site_label_2
    _geom_angle_atom_site_label_3
    _geom_angle_site_symmetry_1
    _geom_angle_site_symmetry_3
    _geom_angle
    _geom_angle_publ_flag
    C4 S1 C1 . . 90.43(6) ?
    C16 O1 C1 . . 121.43(10) ?
    C8 N1 C6 . . 110.18(10) ?
    C8 N1 C7 . . 110.52(10) ?
    C6 N1 C7 . . 110.09(10) ?
    C2 C1 O1 . . 121.66(11) ?
    C2 C1 S1 . . 112.89(10) ?
    O1 C1 S1 . . 125.42(9) ?
    C1 C2 C3 . . 111.65(11) ?
    C1 C2 H2 . . 124.2 ?
    C3 C2 H2 . . 124.2 ?
    C4 C3 C2 . . 112.94(11) ?
    C4 C3 C7 . . 121.15(12) ?
    C2 C3 C7 . . 125.90(11) ?
    C3 C4 C5 . . 124.54(12) ?
    C3 C4 S1 . . 112.08(10) ?
    C5 C4 S1 . . 123.38(9) ?
    C4 C5 C6 . . 107.86(10) ?
    C4 C5 H5A . . 110.1 ?
    C6 C5 H5A . . 110.1 ?
    C4 C5 H5B . . 110.1 ?
    C6 C5 H5B . . 110.1 ?
    H5A C5 H5B . . 108.4 ?
    N1 C6 C5 . . 109.95(10) ?
    N1 C6 H6A . . 109.7 ?
    C5 C6 H6A . . 109.7 ?
    N1 C6 H6B . . 109.7 ?
    C5 C6 H6B . . 109.7 ?
    H6A C6 H6B . . 108.2 ?
    N1 C7 C3 . . 110.09(10) ?
    N1 C7 H7A . . 109.6 ?
    C3 C7 H7A . . 109.6 ?
    N1 C7 H7B . . 109.6 ?
    C3 C7 H7B . . 109.6 ?
    H7A C7 H7B . . 108.2 ?
    N1 C8 C9 . . 112.25(10) ?
    N1 C8 H8A . . 109.2 ?
    C9 C8 H8A . . 109.2 ?
    N1 C8 H8B . . 109.2 ?
    C9 C8 H8B . . 109.2 ?
    H8A C8 H8B . . 107.9 ?
    C14 C9 C10 . . 117.63(12) ?
    C14 C9 C8 . . 120.42(12) ?
    C10 C9 C8 . . 121.90(12) ?
    C9 C10 C11 . . 121.26(13) ?
    C9 C10 C15 . . 120.83(13) ?
    C11 C10 C15 . . 117.90(13) ?
    C12 C11 C10 . . 119.92(13) ?
    C12 C11 H11 . . 120.0 ?
    C10 C11 H11 . . 120.0 ?
    C11 C12 C13 . . 119.56(14) ?
    C11 C12 H12 . . 120.2 ?
    C13 C12 H12 . . 120.2 ?
    C12 C13 C14 . . 120.29(14) ?
    C12 C13 H13 . . 119.9 ?
    C14 C13 H13 . . 119.9 ?
    C13 C14 C9 . . 121.34(13) ?
    C13 C14 H14 . . 119.3 ?
    C9 C14 H14 . . 119.3 ?
    N2 C15 C10 . . 177.32(17) ?
    O2 C16 O1 . . 122.22(12) ?
    O2 C16 C17 . . 127.33(12) ?
    O1 C16 C17 . . 110.45(11) ?
    C16 C17 H17A . . 109.5 ?
    C16 C17 H17B . . 109.5 ?
    H17A C17 H17B . . 109.5 ?
    C16 C17 H17C . . 109.5 ?
    H17A C17 H17C . . 109.5 ?
    H17B C17 H17C . . 109.5 ?
loop_
    _geom_torsion_atom_site_label_1
    _geom_torsion_atom_site_label_2
    _geom_torsion_atom_site_label_3
    _geom_torsion_atom_site_label_4
    _geom_torsion_site_symmetry_1
    _geom_torsion_site_symmetry_2
    _geom_torsion_site_symmetry_3
    _geom_torsion_site_symmetry_4
    _geom_torsion
    _geom_torsion_publ_flag
    C16 O1 C1 C2 . . . . 178.55(12) ?
    C16 O1 C1 S1 . . . . 0.90(18) ?
    C4 S1 C1 C2 . . . . -0.56(11) ?
    C4 S1 C1 O1 . . . . 177.27(12) ?
    O1 C1 C2 C3 . . . . -176.86(11) ?
    S1 C1 C2 C3 . . . . 1.06(14) ?
    C1 C2 C3 C4 . . . . -1.16(16) ?
    C1 C2 C3 C7 . . . . 178.60(12) ?
    C2 C3 C4 C5 . . . . -179.07(12) ?
    C7 C3 C4 C5 . . . . 1.2(2) ?
    C2 C3 C4 S1 . . . . 0.74(15) ?
    C7 C3 C4 S1 . . . . -179.03(10) ?
    C1 S1 C4 C3 . . . . -0.12(11) ?
    C1 S1 C4 C5 . . . . 179.69(11) ?
    C3 C4 C5 C6 . . . . 14.85(18) ?
    S1 C4 C5 C6 . . . . -164.94(10) ?
    C8 N1 C6 C5 . . . . -166.73(11) ?
    C7 N1 C6 C5 . . . . 71.13(13) ?
    C4 C5 C6 N1 . . . . -49.11(14) ?
    C8 N1 C7 C3 . . . . -173.55(10) ?
    C6 N1 C7 C3 . . . . -51.61(13) ?
    C4 C3 C7 N1 . . . . 16.65(17) ?
    C2 C3 C7 N1 . . . . -163.09(12) ?
    C6 N1 C8 C9 . . . . 167.62(11) ?
    C7 N1 C8 C9 . . . . -70.50(14) ?
    N1 C8 C9 C14 . . . . -46.34(17) ?
    N1 C8 C9 C10 . . . . 136.16(13) ?
    C14 C9 C10 C11 . . . . 0.2(2) ?
    C8 C9 C10 C11 . . . . 177.72(13) ?
    C14 C9 C10 C15 . . . . -178.76(13) ?
    C8 C9 C10 C15 . . . . -1.2(2) ?
    C9 C10 C11 C12 . . . . 0.0(2) ?
    C15 C10 C11 C12 . . . . 178.99(14) ?
    C10 C11 C12 C13 . . . . -0.3(2) ?
    C11 C12 C13 C14 . . . . 0.4(2) ?
    C12 C13 C14 C9 . . . . -0.2(2) ?
    C10 C9 C14 C13 . . . . -0.1(2) ?
    C8 C9 C14 C13 . . . . -177.70(12) ?
    C9 C10 C15 N2 . . . . 162(4) ?
    C11 C10 C15 N2 . . . . -17(4) ?
    C1 O1 C16 O2 . . . . 3.0(2) ?
    C1 O1 C16 C17 . . . . -176.31(11) ?
loop_
    _geom_hbond_atom_site_label_D
    _geom_hbond_atom_site_label_H
    _geom_hbond_atom_site_label_A
    _geom_hbond_site_symmetry_A
    _geom_hbond_distance_DH
    _geom_hbond_distance_HA
    _geom_hbond_distance_DA
    _geom_hbond_angle_DHA
    C11 H11 O2 1_655 0.95 2.53 3.3346(19) 142.9
