# Supplementary material for: 5-(2-Cyano­benz­yl)-4,5,6,7-tetra­hydro­thieno[3,2-c]pyridin-2-yl acetate
Source: Acta Crystallogr Sect E Struct Rep Online. 2013 Apr 13;69(Pt 5):o713. doi: 10.1107/S1600536813009513 (PMC3648246; doi:10.1107/S1600536813009513)
Supplement: Supplementary file 2 [file e-69-0o713-Isup2.hkl]

# 
# h,k,l, Fc-squared, Fo-squared, sigma(Fo-squared) and status flag 
# 
data_I
_shelx_title '  _c100322b' 
_shelx_refln_list_code          4 
_shelx_F_calc_maximum      172.13 
_exptl_crystal_F_000       656.00 
_reflns_d_resolution_high  0.8083 
 
loop_ 
 _symmetry_equiv_pos_as_xyz 
 'x, y, z' 
 '-x+1/2, y+1/2, -z+1/2' 
 '-x, -y, -z' 
 'x-1/2, -y-1/2, z-1/2' 
 
_cell_length_a    14.1740 
_cell_length_b     5.9321 
_cell_length_c    18.7960 
_cell_angle_alpha  90.000 
_cell_angle_beta   99.058 
_cell_angle_gamma  90.000 
 
_shelx_F_squared_multiplier     1.000 
 
loop_ 
 _refln_index_h 
 _refln_index_k 
 _refln_index_l 
 _refln_F_squared_calc 
 _refln_F_squared_meas 
 _refln_F_squared_sigma 
 _refln_observed_status 
   2   0   0      731.89      710.63     18.24 o 
   4   0   0     8742.74    10097.44    176.84 o 
   6   0   0      890.82      966.09     21.80 o 
   8   0   0      203.63      180.27     11.42 o 
  10   0   0       73.00       72.51      3.45 o 
  12   0   0      256.28      225.03      7.71 o 
  14   0   0       79.04       55.22      3.51 o 
  16   0   0      622.57      600.48     16.24 o 
   1   1   0     1362.09     1361.30     12.40 o 
   2   1   0     2459.94     2432.46     48.22 o 
   3   1   0      228.99      207.06      4.12 o 
   4   1   0     3067.35     3080.04     35.98 o 
   5   1   0      189.32      177.18      4.59 o 
   6   1   0        5.41        7.37      1.66 o 
   7   1   0      310.39      295.31      8.49 o 
   8   1   0     1027.74     1063.66     31.14 o 
   9   1   0       23.30       12.48      2.52 o 
  10   1   0      887.91      814.83     11.67 o 
  11   1   0     1357.73     1323.90     11.72 o 
  12   1   0     2267.44     2264.67     23.86 o 
  13   1   0      625.21      683.06     12.02 o 
  14   1   0      240.44      207.04      5.79 o 
  15   1   0        6.39        5.03      1.64 o 
  16   1   0      222.67      216.70      5.68 o 
   0   2   0      897.39      879.84     20.92 o 
   1   2   0     1334.59     1408.31     21.11 o 
   2   2   0     1483.83     1613.48     25.05 o 
   3   2   0      177.97      147.13      4.53 o 
   4   2   0      163.88      171.80      6.58 o 
   5   2   0       27.81       37.90      2.30 o 
   6   2   0       21.44       29.96      2.42 o 
   7   2   0       31.98       27.83      2.55 o 
   8   2   0        8.77        4.89      1.30 o 
   9   2   0     1103.45     1038.63     18.56 o 
  10   2   0       18.06       18.27      1.72 o 
  11   2   0     2080.80     2100.55     26.66 o 
  12   2   0      103.81      115.44      5.32 o 
  13   2   0        0.08        0.31      0.53 o 
  14   2   0      238.32      238.51      6.21 o 
  15   2   0      238.87      258.73      6.73 o 
  16   2   0       77.82       79.32      3.86 o 
   1   3   0     1332.13     1388.28     46.53 o 
   2   3   0      147.05      140.67      4.79 o 
   3   3   0     2007.38     2277.72     41.95 o 
   4   3   0      572.21      670.74     12.99 o 
   5   3   0      103.34       99.98      3.72 o 
   6   3   0      206.63      205.86      4.95 o 
   7   3   0      769.30      741.05     13.92 o 
   8   3   0        8.12        7.24      1.82 o 
   9   3   0        2.88        1.69      0.99 o 
  10   3   0      770.64      747.95     19.36 o 
  11   3   0       39.17       45.68      3.31 o 
  12   3   0       38.46       42.19      3.02 o 
  13   3   0      501.78      516.92      9.59 o 
  14   3   0       49.11       54.21      3.16 o 
  15   3   0      247.60      248.93      6.59 o 
   0   4   0      209.32      186.28      4.31 o 
   1   4   0      746.33      716.80      8.68 o 
   2   4   0       19.87       14.19      1.41 o 
   3   4   0      395.12      354.12      5.78 o 
   4   4   0       70.17       72.31      2.39 o 
   5   4   0        8.55        4.55      1.08 o 
   6   4   0      269.90      261.48      5.42 o 
   7   4   0       38.80       30.88      2.88 o 
   8   4   0      243.59      230.52      6.68 o 
   9   4   0      332.47      321.35      9.03 o 
  10   4   0       37.03       49.85      3.60 o 
  11   4   0      659.63      700.29     12.99 o 
  12   4   0       43.58       45.73      2.40 o 
  13   4   0       63.34       57.20      2.48 o 
  14   4   0      108.90      119.30      3.84 o 
   1   5   0      649.31      633.12      7.03 o 
   2   5   0       45.00       43.65      2.09 o 
   3   5   0       14.92       12.43      1.67 o 
   4   5   0      357.05      355.61      7.96 o 
   5   5   0      309.85      294.55      9.59 o 
   6   5   0      118.86      116.79      4.99 o 
   7   5   0        1.69        4.02      1.54 o 
   8   5   0       37.49       50.02      3.20 o 
   9   5   0       17.99       16.49      1.99 o 
  10   5   0      497.40      538.71     12.34 o 
  11   5   0       10.37        8.86      1.41 o 
  12   5   0       20.58       21.42      1.37 o 
   0   6   0      216.23      215.01      6.76 o 
   1   6   0       83.18       82.31      3.45 o 
   2   6   0      455.83      462.46      7.82 o 
   3   6   0       20.94       26.06      2.12 o 
   4   6   0       25.37       25.63      2.23 o 
   5   6   0       48.39       47.07      2.75 o 
   6   6   0       90.39      102.04      4.09 o 
   7   6   0       54.45       56.57      3.18 o 
   8   6   0      200.11      205.47      5.74 o 
   9   6   0      135.09      125.86      4.04 o 
   1   7   0       53.45       52.05      6.09 o 
   2   7   0       10.53        6.71      1.53 o 
 -17   0   1       91.79      108.95      9.84 o 
 -15   0   1      641.13      684.74     19.66 o 
 -13   0   1     1012.21      938.22     25.30 o 
 -11   0   1       49.10       54.06      3.71 o 
  -9   0   1        4.22        4.11      1.14 o 
  -7   0   1     7763.87     8421.67    310.94 o 
  -5   0   1        6.28        2.94      2.72 o 
  -3   0   1      148.71      137.28     11.84 o 
  -1   0   1     7535.03     8387.46    255.08 o 
   1   0   1      112.46       84.23      4.99 o 
   3   0   1     9083.93     8790.63    264.95 o 
   5   0   1     1902.59     2015.27     59.14 o 
   7   0   1     6019.75     6841.89    229.62 o 
   9   0   1       55.36       43.34      2.46 o 
  11   0   1     1873.94     1781.54     35.26 o 
  13   0   1       59.18       44.22      4.21 o 
  15   0   1      723.82      770.70     16.45 o 
 -17   1   1       63.32       66.06      4.59 o 
 -16   1   1       13.12       11.98      1.20 o 
 -15   1   1       21.39       17.25      1.44 o 
 -14   1   1      169.79      152.46      4.92 o 
 -13   1   1      106.89      112.58      4.08 o 
 -12   1   1      646.01      585.50      7.95 o 
 -11   1   1     1966.87     1913.31     23.55 o 
 -10   1   1       27.64       28.60      1.91 o 
  -9   1   1      616.29      592.86     11.61 o 
  -8   1   1      339.93      351.35     16.71 o 
  -7   1   1      801.65      785.34     17.67 o 
  -6   1   1      282.19      306.43      6.66 o 
  -5   1   1      162.44      113.26      4.07 o 
  -4   1   1       97.89       81.02      4.51 o 
  -3   1   1     2067.47     1953.45     32.12 o 
  -2   1   1     8924.17     8601.38    258.60 o 
  -1   1   1     4489.02     4584.99     68.40 o 
   0   1   1     4354.20     4244.15     63.25 o 
   1   1   1       19.73       13.72      1.03 o 
   2   1   1     5967.31     5717.76    210.72 o 
   3   1   1      759.48      849.27      9.85 o 
   4   1   1      458.35      447.95      6.53 o 
   5   1   1     1229.34     1367.36     23.85 o 
   6   1   1     2525.53     2687.06     29.63 o 
   7   1   1     3117.41     3310.43     43.64 o 
   8   1   1     1422.16     1413.33     23.90 o 
   9   1   1     2125.25     2076.42     44.57 o 
  10   1   1      345.39      328.53      5.67 o 
  11   1   1       15.94       14.24      1.83 o 
  12   1   1       21.96       20.99      2.15 o 
  13   1   1      160.12      142.11      5.10 o 
  14   1   1      121.99      121.77      4.87 o 
  15   1   1       83.72       82.23      3.54 o 
  16   1   1       19.73       19.40      1.48 o 
 -16   2   1        0.51        0.75      0.50 o 
 -15   2   1      186.73      180.18      5.25 o 
 -14   2   1      363.11      353.12      7.54 o 
 -13   2   1        0.17        1.04      0.93 o 
 -12   2   1      239.07      238.52      8.64 o 
 -11   2   1      111.33       97.41      4.27 o 
 -10   2   1      292.70      308.45      6.85 o 
  -9   2   1     1077.42     1026.17     13.33 o 
  -8   2   1       58.45       61.60      2.84 o 
  -7   2   1      227.79      197.89      8.56 o 
  -6   2   1     1220.24     1289.28     40.19 o 
  -5   2   1     2701.58     3041.76    118.60 o 
  -4   2   1     4699.17     5021.95    104.11 o 
  -3   2   1     6409.72     6962.14    145.76 o 
  -2   2   1      622.36      676.28     10.45 o 
  -1   2   1       46.37       50.14      2.34 o 
   0   2   1       38.62       34.14      1.91 o 
   1   2   1       76.06       62.08      3.04 o 
   2   2   1        5.74        4.94      1.19 o 
   3   2   1        1.37        1.43      0.75 o 
   4   2   1     3053.68     3346.95     32.58 o 
   5   2   1      199.60      250.31      5.93 o 
   6   2   1       85.92       93.64      4.51 o 
   7   2   1      253.14      256.06      7.64 o 
   8   2   1     1946.48     1950.14     28.56 o 
   9   2   1      115.79      114.08      3.33 o 
  10   2   1     1625.69     1566.51     26.38 o 
  11   2   1       26.15       27.65      2.01 o 
  12   2   1       74.32       81.56      4.72 o 
  13   2   1       58.45       62.20      3.77 o 
  14   2   1      447.51      472.91      8.34 o 
  15   2   1        0.31        1.75      0.85 o 
  16   2   1      108.99       99.61      4.14 o 
 -15   3   1       81.06       85.35      4.64 o 
 -14   3   1      143.24      152.36      5.50 o 
 -13   3   1        0.02        0.64      0.55 o 
 -12   3   1      195.39      189.62      6.32 o 
 -11   3   1      408.22      416.10     14.80 o 
 -10   3   1      260.09      264.95      7.19 o 
  -9   3   1      326.98      312.66      7.64 o 
  -8   3   1     2137.36     2089.79     18.28 o 
  -7   3   1      114.71      103.34      3.62 o 
  -6   3   1      194.86      185.80      3.97 o 
  -5   3   1       88.19      100.80      3.82 o 
  -4   3   1     2673.24     3025.95     92.08 o 
  -3   3   1       17.30       23.90      2.15 o 
  -2   3   1     2495.23     2673.88     50.36 o 
  -1   3   1      483.11      519.62     10.29 o 
   0   3   1     1014.66     1027.04     18.73 o 
   1   3   1      125.46      132.52      5.09 o 
   2   3   1      678.14      767.59     19.40 o 
   3   3   1       11.77        9.17      1.76 o 
   4   3   1      622.22      621.78     14.29 o 
   5   3   1      161.92      158.23      4.64 o 
   6   3   1      167.05      124.50      3.43 o 
   7   3   1       60.27       67.05      2.78 o 
   8   3   1        4.86        3.49      1.18 o 
   9   3   1      790.47      783.51     16.62 o 
  10   3   1      411.51      409.59     13.90 o 
  11   3   1       75.53       70.45      4.04 o 
  12   3   1       89.76       89.71      4.56 o 
  13   3   1       96.04      102.23      4.06 o 
  14   3   1       70.88       79.00      3.88 o 
  15   3   1        0.00        0.16      0.29 o 
 -14   4   1      426.21      458.29      9.47 o 
 -13   4   1        2.50        3.95      0.90 o 
 -12   4   1      475.61      499.49     11.50 o 
 -11   4   1      259.76      273.62      7.04 o 
 -10   4   1      233.14      249.74      6.88 o 
  -9   4   1        8.59       13.36      5.67 o 
  -8   4   1       14.62       13.56      3.05 o 
  -7   4   1       22.64       20.29      1.99 o 
  -6   4   1      948.00      960.56     15.62 o 
  -5   4   1       29.98       30.55      1.99 o 
  -4   4   1       98.44       93.22      3.08 o 
  -3   4   1        6.40        7.64      1.15 o 
  -2   4   1      519.10      521.06      6.84 o 
  -1   4   1      213.19      227.00      3.90 o 
   0   4   1      250.77      236.46      4.26 o 
   1   4   1        4.09        5.72      0.78 o 
   2   4   1      473.15      428.99      6.27 o 
   3   4   1      127.47      101.67      2.91 o 
   4   4   1      174.28      176.01      4.05 o 
   5   4   1      937.81      955.73     10.89 o 
   6   4   1      332.16      344.54      6.55 o 
   7   4   1       95.61       91.86      4.22 o 
   8   4   1     1430.10     1472.69     30.08 o 
   9   4   1        0.47        2.77      1.35 o 
  10   4   1      436.02      408.42     12.33 o 
  11   4   1      239.98      251.96      6.85 o 
  12   4   1      262.19      270.87      7.12 o 
  13   4   1       34.77       33.44      2.03 o 
  14   4   1       46.04       48.95      3.20 o 
 -12   5   1        0.08        0.30      0.48 o 
 -11   5   1      193.15      199.58      8.34 o 
 -10   5   1      184.69      203.13      6.10 o 
  -9   5   1        0.45        1.49      0.83 o 
  -8   5   1       54.52       53.10      3.35 o 
  -7   5   1      286.33      310.23      8.20 o 
  -6   5   1        9.34       12.86      1.91 o 
  -5   5   1     1108.50     1156.76     26.74 o 
  -4   5   1      115.77      117.29      3.85 o 
  -3   5   1       36.08       35.96      2.03 o 
  -2   5   1     1409.45     1442.15     14.34 o 
  -1   5   1       85.66       83.77      2.71 o 
   0   5   1      115.19      103.78      3.07 o 
   1   5   1      463.59      464.68      5.85 o 
   2   5   1       13.02       12.77      1.53 o 
   3   5   1      304.72      301.79      5.31 o 
   4   5   1       40.54       40.44      2.77 o 
   5   5   1      546.19      554.09     12.80 o 
   6   5   1       86.45       72.06      3.86 o 
   7   5   1      119.81      112.59      5.06 o 
   8   5   1       68.61       53.82      3.33 o 
   9   5   1        5.39        5.13      1.93 o 
  10   5   1       87.33       75.91      4.01 o 
  11   5   1        0.39        1.10      0.62 o 
  12   5   1       19.97       20.38      1.54 o 
 -10   6   1       16.14       13.51      1.34 o 
  -9   6   1       87.12       93.35      4.50 o 
  -8   6   1        0.96        0.52      0.33 o 
  -7   6   1      146.97      141.61      4.67 o 
  -6   6   1      249.00      263.08      7.30 o 
  -5   6   1      160.69      154.09      5.45 o 
  -4   6   1        0.04        0.61      0.62 o 
  -3   6   1      588.33      600.14     10.20 o 
  -2   6   1      100.46       98.08      3.83 o 
  -1   6   1        1.99        2.77      0.82 o 
   0   6   1      407.45      411.14      7.77 o 
   1   6   1       69.49       69.47      2.94 o 
   2   6   1      123.04      122.82      4.38 o 
   3   6   1       30.48       25.53      1.85 o 
   4   6   1       84.69       79.44      3.45 o 
   5   6   1       38.03       46.47      2.62 o 
   6   6   1       13.20        8.19      2.15 o 
   7   6   1       29.33       36.91      2.40 o 
   8   6   1       20.71       22.06      1.67 o 
   9   6   1       16.82       19.43      1.43 o 
  -3   7   1      162.86      141.91      6.14 o 
  -2   7   1        0.56        0.27      0.66 o 
  -1   7   1        9.11        7.34      1.72 o 
   0   7   1       46.41       36.58      9.84 o 
   1   7   1       14.94       15.02      1.87 o 
   2   7   1       39.42       31.92      3.90 o 
   3   7   1       69.06       62.66      4.48 o 
 -16   0   2        4.75        8.39      2.40 o 
 -14   0   2        9.80       10.65      2.08 o 
 -12   0   2      208.09      182.82      6.83 o 
 -10   0   2      448.07      362.93     10.53 o 
  -8   0   2       39.42       37.12      4.78 o 
  -6   0   2     7073.71     8090.14    147.72 o 
  -4   0   2     1571.14     1647.84     40.11 o 
  -2   0   2     4036.80     4178.91     67.71 o 
   0   0   2      813.02      696.70     10.10 o 
   2   0   2     2372.11     2468.16     98.84 o 
   4   0   2     1031.10      940.70     26.73 o 
   6   0   2     2313.66     2738.87     41.48 o 
   8   0   2     1358.71     1353.42     34.61 o 
  10   0   2      177.18      151.85      5.80 o 
  12   0   2       22.62       30.43      6.37 o 
  14   0   2      285.99      277.86     11.00 o 
  16   0   2      338.98      343.10     10.89 o 
 -17   1   2      108.75      108.43      4.87 o 
 -16   1   2      327.13      330.03     11.10 o 
 -15   1   2       31.04       28.27      1.61 o 
 -14   1   2      830.03      853.74     14.24 o 
 -13   1   2       78.28       87.03      3.57 o 
 -12   1   2        5.09        1.79      0.71 o 
 -11   1   2      453.63      422.62      6.05 o 
 -10   1   2      318.14      291.97      7.61 o 
  -9   1   2       66.62       68.84      2.78 o 
  -8   1   2      372.08      491.71     19.87 o 
  -7   1   2      841.26      920.10     16.01 o 
  -6   1   2      446.91      538.61     14.23 o 
  -5   1   2      323.65      302.57      6.55 o 
  -4   1   2      145.08      129.17      3.87 o 
  -3   1   2        0.73       11.15      3.22 o 
  -2   1   2     1983.44     2145.51     20.65 o 
  -1   1   2      419.60      418.60      8.41 o 
   0   1   2     9689.04     9294.59    406.24 o 
   1   1   2     2594.04     2600.10     49.95 o 
   2   1   2     3022.20     2980.48     46.62 o 
   3   1   2       60.17       52.42      2.64 o 
   4   1   2     2773.75     2731.44     31.97 o 
   5   1   2       12.87       19.46      1.66 o 
   6   1   2     5015.87     5223.44    182.08 o 
   7   1   2       51.61       40.45      3.33 o 
   8   1   2        1.70        3.51      0.93 o 
   9   1   2        5.76        7.35      1.26 o 
  10   1   2        0.09        1.13      0.57 o 
  11   1   2       88.99       74.61      3.05 o 
  12   1   2      125.91      109.02      4.57 o 
  13   1   2        2.51        2.42      0.86 o 
  14   1   2       69.15       89.07      4.52 o 
  15   1   2      217.57      221.33      6.26 o 
  16   1   2       27.88       25.24      1.60 o 
 -16   2   2       80.95       69.40      4.27 o 
 -15   2   2       75.69       73.80      4.23 o 
 -14   2   2       67.50       63.32      2.98 o 
 -13   2   2      441.86      478.89     11.17 o 
 -12   2   2        7.89        5.73      1.18 o 
 -11   2   2      634.14      625.90     10.23 o 
 -10   2   2     1368.86     1296.85     27.71 o 
  -9   2   2      271.49      251.01      5.73 o 
  -8   2   2       99.02      106.22      3.15 o 
  -7   2   2      186.81      173.20      8.07 o 
  -6   2   2      487.68      525.03     10.45 o 
  -5   2   2       74.07       86.18      3.99 o 
  -4   2   2     1802.35     1836.60     34.66 o 
  -3   2   2      716.10      768.46     11.03 o 
  -2   2   2     1956.10     2067.46     20.78 o 
  -1   2   2      119.13      104.15      3.66 o 
   0   2   2      198.37      200.00      4.05 o 
   1   2   2        9.06       14.24      1.36 o 
   2   2   2      147.27      159.63      4.20 o 
   3   2   2        8.49       11.31      1.66 o 
   4   2   2      256.78      352.17      7.41 o 
   5   2   2      389.81      460.07      9.77 o 
   6   2   2        1.07        3.28      1.23 o 
   7   2   2      193.11      179.68      5.90 o 
   8   2   2        0.45        3.23      0.94 o 
   9   2   2      385.67      379.71      6.81 o 
  10   2   2       92.66      102.05      4.30 o 
  11   2   2        0.69        1.80      0.78 o 
  12   2   2       46.42       47.65      3.28 o 
  13   2   2       20.87       23.84      2.22 o 
  14   2   2        3.68        2.22      1.50 o 
  15   2   2      269.85      282.60      7.85 o 
  16   2   2      236.75      258.05      8.81 o 
 -15   3   2      281.80      280.95      8.35 o 
 -14   3   2       23.46       25.85      2.47 o 
 -13   3   2        9.81       11.43      1.56 o 
 -12   3   2       76.45       70.29      4.14 o 
 -11   3   2     1174.99     1203.74     35.04 o 
 -10   3   2     1464.23     1472.14     18.07 o 
  -9   3   2      298.27      266.82      6.55 o 
  -8   3   2      163.69      149.86      4.20 o 
  -7   3   2      221.73      220.34      5.46 o 
  -6   3   2        7.61        2.26      0.63 o 
  -5   3   2      390.63      380.97      7.26 o 
  -4   3   2     1686.89     2054.24     47.98 o 
  -3   3   2       19.74       43.34      3.06 o 
  -2   3   2      442.04      474.14     10.22 o 
  -1   3   2     1014.57     1017.22     15.47 o 
   0   3   2      485.42      544.51     10.57 o 
   1   3   2      450.28      409.61      8.52 o 
   2   3   2       62.94       54.21      3.06 o 
   3   3   2      321.87      249.74      7.22 o 
   4   3   2     1756.45     1925.70     29.21 o 
   5   3   2       39.26       31.90      1.62 o 
   6   3   2       14.37       19.58      1.72 o 
   7   3   2      103.73       99.12      3.77 o 
   8   3   2      521.84      514.33     11.42 o 
   9   3   2       70.17       60.08      2.81 o 
  10   3   2      342.05      332.57      8.97 o 
  11   3   2      870.67      962.23     18.82 o 
  12   3   2       58.37       61.74      4.33 o 
  13   3   2      139.63      132.11      5.22 o 
  14   3   2       61.04       59.73      2.91 o 
  15   3   2      371.33      329.29     15.15 o 
 -14   4   2       33.83       34.99      2.20 o 
 -13   4   2      315.92      319.71      7.89 o 
 -12   4   2      166.59      176.06      5.35 o 
 -11   4   2      425.50      429.96     18.08 o 
 -10   4   2      402.18      446.73     15.46 o 
  -9   4   2      118.09      117.18      5.26 o 
  -8   4   2      279.20      289.89      6.81 o 
  -7   4   2      484.83      489.34     10.40 o 
  -6   4   2       25.55       29.75      2.35 o 
  -5   4   2      280.67      291.44      5.39 o 
  -4   4   2      178.19      182.58      4.20 o 
  -3   4   2      266.50      266.21      4.79 o 
  -2   4   2       40.11       42.86      1.71 o 
  -1   4   2      757.97      724.03     10.18 o 
   0   4   2        1.11        0.95      0.42 o 
   1   4   2      816.61      790.48     14.09 o 
   2   4   2      709.82      679.65      9.65 o 
   3   4   2       17.98       20.17      1.52 o 
   4   4   2      335.45      319.68      5.73 o 
   5   4   2     2137.51     2310.21     31.40 o 
   6   4   2       80.57       84.76      3.59 o 
   7   4   2      663.23      668.12     13.27 o 
   8   4   2      101.26      109.94      4.30 o 
   9   4   2       25.88       19.49      1.83 o 
  10   4   2       74.53       81.26      4.53 o 
  11   4   2      546.92      595.05     11.69 o 
  12   4   2      209.28      206.50      5.77 o 
  13   4   2       67.31       69.05      3.04 o 
  14   4   2        2.66        1.77      1.08 o 
 -12   5   2      114.64      109.49      5.90 o 
 -11   5   2       15.16       15.12      1.77 o 
 -10   5   2       47.76       46.20      2.52 o 
  -9   5   2       63.50       59.55      2.96 o 
  -8   5   2      272.58      310.46      7.13 o 
  -7   5   2        2.82        5.56      1.60 o 
  -6   5   2      275.55      292.59      6.97 o 
  -5   5   2      122.51      120.86      4.92 o 
  -4   5   2       38.60       38.97      2.60 o 
  -3   5   2      387.24      393.87      6.50 o 
  -2   5   2      311.62      289.91      4.89 o 
  -1   5   2        5.80        6.50      1.25 o 
   0   5   2     2285.16     2323.14     24.95 o 
   1   5   2      311.14      292.66      5.34 o 
   2   5   2      790.85      791.32     11.24 o 
   3   5   2       17.32       19.61      1.80 o 
   4   5   2      279.68      291.41      7.54 o 
   5   5   2       15.83       13.00      2.50 o 
   6   5   2      108.58      119.12      4.59 o 
   7   5   2        0.87        0.42      0.69 o 
   8   5   2      232.17      217.50      6.69 o 
   9   5   2        2.90        5.83      2.24 o 
  10   5   2       84.93       86.08      4.20 o 
  11   5   2       53.92       55.42      2.66 o 
  12   5   2      639.71      624.64     14.63 o 
 -10   6   2      148.26      129.20      4.41 o 
  -9   6   2        8.07        5.66      1.03 o 
  -8   6   2      113.36      120.10      4.52 o 
  -7   6   2      350.04      326.20      8.12 o 
  -6   6   2       64.83       57.85      3.17 o 
  -5   6   2      124.74      136.05      4.45 o 
  -4   6   2     1652.51     1758.57     14.38 o 
  -3   6   2      217.04      217.94      4.60 o 
  -2   6   2       71.04       73.08      3.41 o 
  -1   6   2       57.49       54.99      2.62 o 
   0   6   2      412.28      415.91      8.48 o 
   1   6   2       82.13       82.25      3.45 o 
   2   6   2       72.89       71.50      3.13 o 
   3   6   2       38.92       41.66      2.36 o 
   4   6   2      642.58      665.44      9.65 o 
   5   6   2        1.13        0.78      0.66 o 
   6   6   2        0.10        1.10      0.73 o 
   7   6   2       15.14       18.03      1.61 o 
   8   6   2      195.41      191.83      5.23 o 
   9   6   2        0.38        0.55      0.46 o 
  -4   7   2       12.61       10.19      1.61 o 
  -3   7   2       12.51        9.27      2.28 o 
  -2   7   2      328.55      305.06     10.10 o 
  -1   7   2        4.54        4.49      1.16 o 
   0   7   2        8.58        8.03      1.34 o 
   1   7   2      103.91       89.45      8.22 o 
   2   7   2       62.01       51.69      3.81 o 
   3   7   2       11.08       10.90      1.65 o 
 -17   0   3      332.85      375.42     16.90 o 
 -15   0   3      142.74      134.87      4.61 o 
 -13   0   3      488.19      529.62     17.56 o 
 -11   0   3       38.29       25.16      2.66 o 
  -9   0   3        1.05        6.24      2.46 o 
  -7   0   3    11048.57    11883.19    394.33 o 
  -5   0   3     6153.34     6938.40    126.19 o 
  -3   0   3       88.93       96.07      7.40 o 
  -1   0   3     9484.46     6500.58    266.62 o 
   1   0   3       50.19       38.39      2.52 o 
   3   0   3      169.81      118.38      3.71 o 
   5   0   3      133.30      111.76     14.78 o 
   7   0   3      122.32      126.39      7.72 o 
   9   0   3       68.89       60.75      3.24 o 
  11   0   3        0.24        1.61      2.11 o 
  13   0   3     3343.66     3483.13     93.59 o 
  15   0   3      182.87      170.11      6.63 o 
 -17   1   3      384.25      400.21     14.00 o 
 -16   1   3       46.28       42.35      2.43 o 
 -15   1   3      327.00      325.86      9.50 o 
 -14   1   3       29.82       25.60      1.67 o 
 -13   1   3      721.40      692.60     11.36 o 
 -12   1   3       99.84       86.64      3.20 o 
 -11   1   3        3.35        4.64      0.96 o 
 -10   1   3       40.92       47.60      2.54 o 
  -9   1   3      884.34      850.83     22.73 o 
  -8   1   3       13.38       22.73      3.42 o 
  -7   1   3      876.93      991.37     19.71 o 
  -6   1   3     1971.54     2097.59     26.58 o 
  -5   1   3      320.70      354.29      8.33 o 
  -4   1   3      584.73      595.66      9.47 o 
  -3   1   3     4390.93     4596.78     72.37 o 
  -2   1   3      129.02      131.32      2.79 o 
  -1   1   3        2.27        4.59      0.65 o 
   0   1   3     2652.45     2852.10     48.10 o 
   1   1   3    28707.17    39031.36   1142.75 o 
   2   1   3      678.75      688.94     17.17 o 
   3   1   3      168.80      162.67      4.50 o 
   4   1   3     4898.88     4893.40    106.16 o 
   5   1   3        2.98        7.24      1.08 o 
   6   1   3      427.93      490.99     10.00 o 
   7   1   3     1325.60     1381.93     24.18 o 
   8   1   3      811.77      850.51     12.18 o 
   9   1   3       84.73       73.97      2.67 o 
  10   1   3        0.34        1.06      0.55 o 
  11   1   3      124.31      114.42      4.09 o 
  12   1   3       28.54       27.75      2.63 o 
  13   1   3        0.92        4.81      3.44 o 
  14   1   3      132.88      137.13      5.44 o 
  15   1   3       44.13       46.75      3.00 o 
  16   1   3       98.52       91.17      5.01 o 
 -16   2   3      409.53      407.75     11.98 o 
 -15   2   3       40.28       38.95      2.82 o 
 -14   2   3        1.52        2.89      1.09 o 
 -13   2   3      121.89      112.39      4.25 o 
 -12   2   3       33.14       38.91      2.88 o 
 -11   2   3       16.27       14.27      1.86 o 
 -10   2   3       74.49       66.41      3.56 o 
  -9   2   3      371.11      373.24      9.28 o 
  -8   2   3       99.44       92.55      3.25 o 
  -7   2   3       46.00       57.41      2.87 o 
  -6   2   3      397.56      432.51      9.53 o 
  -5   2   3        4.58       10.66      2.04 o 
  -4   2   3     2137.81     2400.35     23.86 o 
  -3   2   3      678.18      678.65     12.13 o 
  -2   2   3     1717.49     1869.19     33.18 o 
  -1   2   3       11.12       17.18      2.44 o 
   0   2   3      183.54      207.72      5.21 o 
   1   2   3      595.92      624.26     10.69 o 
   2   2   3    10003.15    10811.05    358.63 o 
   3   2   3      993.35     1124.57     16.85 o 
   4   2   3     6183.74     7278.20    171.30 o 
   5   2   3       52.70       69.70      3.80 o 
   6   2   3       26.74       30.23      2.65 o 
   7   2   3       54.99       40.11      2.14 o 
   8   2   3      875.58      859.78     14.12 o 
   9   2   3      381.05      331.10      5.86 o 
  10   2   3      115.05      104.00      4.17 o 
  11   2   3      379.63      374.49      9.73 o 
  12   2   3       53.70       64.81      3.34 o 
  13   2   3      252.49      246.55      7.21 o 
  14   2   3       16.87       16.43      1.93 o 
  15   2   3      429.94      405.28     18.70 o 
  16   2   3        5.49        6.61      1.43 o 
 -15   3   3      154.47      145.63      7.88 o 
 -14   3   3      133.92      147.79      5.39 o 
 -13   3   3       73.94       74.04      3.20 o 
 -12   3   3      481.13      526.91     13.55 o 
 -11   3   3     1071.43     1083.33     49.00 o 
 -10   3   3      566.88      554.74     14.64 o 
  -9   3   3      159.67      154.39      4.80 o 
  -8   3   3      647.58      603.26      8.29 o 
  -7   3   3       16.31       12.65      2.11 o 
  -6   3   3     1117.94     1050.65     28.74 o 
  -5   3   3     1471.43     1526.90     27.36 o 
  -4   3   3     2268.30     2559.26     71.63 o 
  -3   3   3       29.66       29.21      3.30 o 
  -2   3   3        0.54        2.42      1.01 o 
  -1   3   3       66.40       77.78      4.10 o 
   0   3   3     2400.90     2682.93     41.74 o 
   1   3   3        3.10        3.79      0.97 o 
   2   3   3      235.42      308.19      7.58 o 
   3   3   3     1963.63     2271.79     32.97 o 
   4   3   3      176.81      165.63      5.26 o 
   5   3   3       14.08       14.18      1.51 o 
   6   3   3        5.39        4.29      1.00 o 
   7   3   3       20.01       17.98      1.76 o 
   8   3   3     1065.55     1076.16     11.67 o 
   9   3   3      159.82      156.33      4.72 o 
  10   3   3      272.75      277.65      8.31 o 
  11   3   3        0.76        1.16      0.96 o 
  12   3   3      216.54      215.56      8.03 o 
  13   3   3       20.94       18.77      1.92 o 
  14   3   3      246.37      243.33     13.48 o 
  15   3   3       24.60       29.80      2.82 o 
 -14   4   3        4.28        4.74      0.89 o 
 -13   4   3      135.54      152.68      4.30 o 
 -12   4   3       45.40       47.14      3.00 o 
 -11   4   3      354.48      379.33      8.85 o 
 -10   4   3       57.83       52.24      3.53 o 
  -9   4   3      161.06      149.34      6.07 o 
  -8   4   3      794.32      795.88     12.73 o 
  -7   4   3        8.57        8.03      1.45 o 
  -6   4   3       50.02       51.16      2.45 o 
  -5   4   3      106.81      101.34      3.02 o 
  -4   4   3        9.07       12.56      1.38 o 
  -3   4   3        2.23        6.13      1.11 o 
  -2   4   3      642.31      618.90      8.38 o 
  -1   4   3       21.60       26.17      1.39 o 
   0   4   3      703.93      694.31     10.61 o 
   1   4   3       89.32       83.05      2.55 o 
   2   4   3      550.44      579.55      8.02 o 
   3   4   3        1.82        2.35      0.84 o 
   4   4   3     2140.59     2353.03     35.24 o 
   5   4   3       46.46       42.58      2.60 o 
   6   4   3      354.04      342.51      9.03 o 
   7   4   3      482.31      468.32      9.69 o 
   8   4   3       99.87       90.43      4.28 o 
   9   4   3      157.51      153.54      4.96 o 
  10   4   3      371.23      389.14      8.86 o 
  11   4   3       84.11       94.74      4.17 o 
  12   4   3      425.20      397.60     25.79 o 
  13   4   3      116.17      111.55      4.24 o 
 -12   5   3       18.49       24.46      1.60 o 
 -11   5   3       18.73       18.82      1.85 o 
 -10   5   3        8.75       10.29      2.18 o 
  -9   5   3        1.85        2.33      1.03 o 
  -8   5   3      343.58      317.25      7.17 o 
  -7   5   3      339.87      316.88      6.99 o 
  -6   5   3       66.60       66.82      3.26 o 
  -5   5   3       33.98       35.39      2.30 o 
  -4   5   3        1.26        2.25      0.74 o 
  -3   5   3      518.12      497.29     10.09 o 
  -2   5   3      401.72      397.94      5.59 o 
  -1   5   3       95.73       88.81      3.08 o 
   0   5   3      109.21       99.66      3.64 o 
   1   5   3      221.57      217.50      5.18 o 
   2   5   3        3.79        4.26      1.02 o 
   3   5   3      246.87      247.29      6.52 o 
   4   5   3      264.88      257.79      7.34 o 
   5   5   3      178.61      208.53      5.79 o 
   6   5   3       24.88       26.64      2.68 o 
   7   5   3      139.84      144.74      5.19 o 
   8   5   3      261.13      260.70      5.46 o 
   9   5   3       11.74       13.74      2.39 o 
  10   5   3        7.71        6.60      3.39 o 
  11   5   3      385.72      417.81     20.27 o 
  12   5   3       94.52       89.43      5.77 o 
 -10   6   3        1.06        0.59      0.77 o 
  -9   6   3        3.37        2.80      1.40 o 
  -8   6   3        1.80        4.29      1.11 o 
  -7   6   3        9.27        9.45      2.36 o 
  -6   6   3        1.48        1.23      0.72 o 
  -5   6   3      272.24      267.47      6.77 o 
  -4   6   3      110.16      107.81      3.89 o 
  -3   6   3      200.74      208.84      5.39 o 
  -2   6   3      100.77       98.46      3.65 o 
  -1   6   3       40.22       37.56      3.28 o 
   0   6   3      671.62      693.56     12.75 o 
   1   6   3      199.62      208.41      5.68 o 
   2   6   3       41.74       43.12      2.37 o 
   3   6   3      469.45      464.95      7.02 o 
   4   6   3       18.87       21.02      1.80 o 
   5   6   3      321.56      316.80      7.67 o 
   6   6   3      157.32      150.94      4.83 o 
   7   6   3      219.44      223.19      6.41 o 
   8   6   3        1.82        2.86      1.36 o 
   9   6   3        0.82        0.87      0.73 o 
  -4   7   3       40.18       40.66      4.75 o 
  -3   7   3      332.39      329.50     10.88 o 
  -2   7   3      162.04      152.22      6.21 o 
  -1   7   3      146.94      128.26      4.44 o 
   0   7   3       38.38       32.37      2.86 o 
   1   7   3        9.61        7.28      1.91 o 
   2   7   3       10.19        8.60      1.39 o 
   3   7   3       56.53       53.81      4.63 o 
 -16   0   4       32.92       39.47      3.20 o 
 -14   0   4        7.67        3.64      1.74 o 
 -12   0   4       41.85       37.21      2.92 o 
 -10   0   4      378.20      407.25     15.10 o 
  -8   0   4     3802.29     4034.72     58.23 o 
  -6   0   4        7.73        3.38      1.28 o 
  -4   0   4        0.16       12.21      5.95 o 
  -2   0   4      501.02      402.76      9.45 o 
   0   0   4    22242.21    12892.64    407.34 o 
   2   0   4       76.41       66.99      4.13 o 
   4   0   4     1342.92     1274.62     42.70 o 
   6   0   4     4657.25     4789.47     81.51 o 
   8   0   4       33.36       24.24      1.87 o 
  10   0   4     2077.54     2123.41     56.38 o 
  12   0   4     3860.00     4061.89     65.83 o 
  14   0   4      688.62      777.25     38.96 o 
  16   0   4       53.30       55.03      6.04 o 
 -17   1   4       17.16       17.65      1.61 o 
 -16   1   4       20.74       17.45      1.56 o 
 -15   1   4       86.51       79.54      3.61 o 
 -14   1   4       17.90       18.90      1.69 o 
 -13   1   4        3.26        0.80      0.68 o 
 -12   1   4       25.72       23.17      1.70 o 
 -11   1   4       90.76       87.34      3.06 o 
 -10   1   4     1427.38     1357.66     17.80 o 
  -9   1   4       73.51       68.28      3.04 o 
  -8   1   4      373.32      360.86     15.94 o 
  -7   1   4     2769.49     3238.05     77.54 o 
  -6   1   4     3458.94     3702.68     55.42 o 
  -5   1   4      229.55      218.45      6.00 o 
  -4   1   4      224.80      202.91      6.58 o 
  -3   1   4      790.47      815.58     13.91 o 
  -2   1   4     1371.44     1411.70     15.75 o 
  -1   1   4      752.91      792.78     10.28 o 
   0   1   4     7563.60     8143.09    211.64 o 
   2   1   4    12176.96    12192.41    972.65 o 
   3   1   4      387.76      406.07      6.20 o 
   4   1   4     3022.41     3259.76     63.39 o 
   5   1   4     1653.16     1622.16     61.51 o 
   6   1   4       92.50       91.20      4.56 o 
   7   1   4      389.93      385.31     10.47 o 
   8   1   4     1972.07     1872.08     25.77 o 
   9   1   4      167.44      152.28      3.79 o 
  10   1   4      218.52      190.08      4.77 o 
  11   1   4      481.86      481.40      8.31 o 
  12   1   4       64.80       74.61      4.19 o 
  13   1   4      432.12      453.41     13.19 o 
  14   1   4       14.95       14.27      1.78 o 
  15   1   4      305.69      296.92     18.47 o 
  16   1   4      121.06      124.71      7.19 o 
 -16   2   4       84.29      101.97      5.05 o 
 -15   2   4       98.42       89.77      4.68 o 
 -14   2   4      151.56      168.65      5.35 o 
 -13   2   4        7.16       10.21      1.60 o 
 -12   2   4      107.74      119.79      5.11 o 
 -11   2   4     4674.15     4848.96     47.29 o 
 -10   2   4     3571.41     3681.47     71.93 o 
  -9   2   4      318.45      311.33     10.47 o 
  -8   2   4      241.82      235.88      5.24 o 
  -7   2   4      140.01      121.13      4.15 o 
  -6   2   4       48.65       58.85      3.77 o 
  -5   2   4     1223.08     1273.95     21.12 o 
  -4   2   4       27.65       34.20      2.99 o 
  -3   2   4       11.70       35.22      4.67 o 
  -2   2   4      829.63      843.52     13.10 o 
  -1   2   4      190.31      202.84      5.08 o 
   0   2   4       65.60       54.71      3.41 o 
   1   2   4     3936.98     4090.72     61.64 o 
   2   2   4      492.35      494.44      8.24 o 
   3   2   4       10.16        3.13      0.89 o 
   4   2   4      779.17      881.41     19.91 o 
   5   2   4     1922.34     2138.82     68.98 o 
   6   2   4      941.80      843.47     20.32 o 
   7   2   4       66.67       44.91      1.81 o 
   8   2   4       94.04       77.58      2.89 o 
   9   2   4      868.92      852.56     10.15 o 
  10   2   4     1015.17      983.92     19.01 o 
  11   2   4       44.03       42.05      2.85 o 
  12   2   4        0.90        0.80      0.54 o 
  13   2   4       29.83       27.08      2.65 o 
  14   2   4      233.65      242.32     10.67 o 
  15   2   4      207.94      226.42      9.33 o 
 -15   3   4      248.40      280.18      8.97 o 
 -14   3   4       38.79       40.84      2.10 o 
 -13   3   4       50.64       55.54      2.51 o 
 -12   3   4       38.93       46.23      3.53 o 
 -11   3   4       34.48       33.15      2.77 o 
 -10   3   4       39.06       32.24      2.41 o 
  -9   3   4      365.11      353.20      7.92 o 
  -8   3   4      465.65      506.55      8.53 o 
  -7   3   4     1056.75      986.39     17.91 o 
  -6   3   4      165.04      159.89      4.25 o 
  -5   3   4       29.79       30.32      1.91 o 
  -4   3   4     1179.08     1338.05     24.13 o 
  -3   3   4      118.85       91.89      5.49 o 
  -2   3   4        8.60       11.23      2.47 o 
  -1   3   4      252.47      255.64      7.94 o 
   0   3   4      140.90      134.41      5.31 o 
   1   3   4      204.96      194.05      7.35 o 
   2   3   4      487.31      516.33     11.28 o 
   3   3   4      291.47      268.98     10.75 o 
   4   3   4        2.17        3.49      0.85 o 
   5   3   4      705.19      676.78     12.67 o 
   6   3   4      551.04      544.72      8.73 o 
   7   3   4      342.09      298.62      5.66 o 
   8   3   4       15.48       20.10      1.91 o 
   9   3   4      850.39      808.02     11.01 o 
  10   3   4      164.45      138.13      5.19 o 
  11   3   4     1184.91     1155.56     31.45 o 
  12   3   4       10.21        7.99      1.41 o 
  13   3   4      144.48      131.63      5.73 o 
  14   3   4       14.13       15.79      2.43 o 
 -14   4   4       27.64       28.46      2.22 o 
 -13   4   4      177.73      181.41      4.74 o 
 -12   4   4       67.60       69.95      3.30 o 
 -11   4   4      143.07      138.88      6.79 o 
 -10   4   4      182.15      183.37      6.39 o 
  -9   4   4      332.55      309.39      8.81 o 
  -8   4   4        6.70        3.30      1.15 o 
  -7   4   4        3.27        2.08      0.96 o 
  -6   4   4      408.27      434.23      8.21 o 
  -5   4   4      277.58      243.71      5.13 o 
  -4   4   4      420.12      376.53      5.16 o 
  -3   4   4       31.92       25.28      1.48 o 
  -2   4   4      943.42      952.08      9.82 o 
  -1   4   4      940.27      913.32     12.45 o 
   0   4   4      212.49      198.35      4.68 o 
   1   4   4      187.55      185.63      4.06 o 
   2   4   4       29.11       37.25      1.99 o 
   3   4   4      248.32      243.85      4.97 o 
   4   4   4       32.11       38.41      2.25 o 
   5   4   4       66.61       63.15      2.99 o 
   6   4   4       13.07       22.71      2.12 o 
   7   4   4        2.20        4.26      1.39 o 
   8   4   4       46.27       45.04      2.90 o 
   9   4   4       50.26       60.46      3.32 o 
  10   4   4      179.68      172.06      5.80 o 
  11   4   4      705.05      781.66     30.61 o 
  12   4   4       75.13       79.85      4.99 o 
  13   4   4        2.50        5.29      3.79 o 
 -12   5   4       11.81       11.69      1.10 o 
 -11   5   4        8.75        8.80      1.71 o 
 -10   5   4       29.66       26.42      2.17 o 
  -9   5   4      254.72      232.57      5.66 o 
  -8   5   4       93.42       91.87      4.43 o 
  -7   5   4      349.85      379.11      9.00 o 
  -6   5   4       70.28       71.16      3.44 o 
  -5   5   4       16.16       16.53      2.05 o 
  -4   5   4      620.65      630.76     13.83 o 
  -3   5   4       21.81       18.32      1.75 o 
  -2   5   4       14.22       14.16      1.62 o 
  -1   5   4      262.99      277.74      5.46 o 
   0   5   4       44.71       50.32      2.71 o 
   1   5   4      270.20      275.24      5.41 o 
   2   5   4      735.57      741.63     15.60 o 
   3   5   4       62.76       66.56      3.66 o 
   4   5   4      394.63      411.18      8.69 o 
   5   5   4      173.61      172.99      5.58 o 
   6   5   4       26.68       17.99      2.25 o 
   7   5   4       14.61        8.82      2.65 o 
   8   5   4      285.72      323.55      5.90 o 
   9   5   4       10.25       12.03      1.84 o 
  10   5   4      144.70      141.47      4.93 o 
  11   5   4      154.20      157.42      4.55 o 
  -9   6   4        1.49        0.53      0.40 o 
  -8   6   4       62.18       67.57      3.13 o 
  -7   6   4       39.34       38.70      2.40 o 
  -6   6   4        4.81        6.32      2.77 o 
  -5   6   4       83.44       87.66      3.69 o 
  -4   6   4      146.70      155.80      4.46 o 
  -3   6   4      298.41      293.25     10.03 o 
  -2   6   4      349.45      364.61      6.97 o 
  -1   6   4      300.65      313.41      7.97 o 
   0   6   4       25.82       23.18      2.37 o 
   1   6   4      238.22      254.13      5.86 o 
   2   6   4       46.63       45.79      2.81 o 
   3   6   4       20.62       22.00      1.78 o 
   4   6   4      272.51      265.73      6.65 o 
   5   6   4       11.10       10.83      1.37 o 
   6   6   4      175.21      182.76      5.78 o 
   7   6   4        0.01        0.34      0.43 o 
   8   6   4       53.16       48.94      2.78 o 
  -4   7   4      128.18      116.20      6.72 o 
  -3   7   4       43.01       41.07      4.81 o 
  -2   7   4        3.72        2.46      1.24 o 
  -1   7   4       65.36       60.31      3.66 o 
   0   7   4      175.66      168.85      6.42 o 
   1   7   4       27.51       20.71      2.02 o 
   2   7   4       65.21       59.50      4.32 o 
   3   7   4       30.25       27.52      3.39 o 
 -17   0   5      317.61      305.44      8.89 o 
 -15   0   5        1.27        2.54      1.42 o 
 -13   0   5      214.60      226.81     10.78 o 
 -11   0   5       14.52       14.44      2.33 o 
  -9   0   5      990.54      998.22     51.55 o 
  -7   0   5     4451.87     5474.97    162.10 o 
  -5   0   5      353.61      426.94     12.26 o 
  -3   0   5     7370.92     6174.12    470.29 o 
  -1   0   5    29630.10    19237.25    570.98 o 
   1   0   5       55.02       80.49      4.84 o 
   3   0   5     3920.88     3926.76     64.31 o 
   5   0   5      188.81      202.78     10.60 o 
   7   0   5       99.84       83.90      3.76 o 
   9   0   5        2.66        5.80      1.78 o 
  11   0   5     1684.22     1811.70     55.64 o 
  13   0   5       82.20       91.88      6.45 o 
  15   0   5       21.79       25.44      2.74 o 
 -17   1   5       72.57       65.84      3.88 o 
 -16   1   5       41.20       39.06      2.38 o 
 -15   1   5       95.82       85.60      4.00 o 
 -14   1   5        0.22        1.73      0.97 o 
 -13   1   5      776.05      792.75     14.73 o 
 -12   1   5       95.35       83.98      3.30 o 
 -11   1   5     1181.86     1169.60     18.26 o 
 -10   1   5      112.42       95.74      3.15 o 
  -9   1   5      771.13      696.97     12.75 o 
  -8   1   5      685.66      712.97     20.50 o 
  -7   1   5     1026.99     1000.11     18.42 o 
  -6   1   5      249.86      280.28      7.70 o 
  -5   1   5       36.05       38.82      2.75 o 
  -4   1   5     1149.61     1293.86     22.31 o 
  -3   1   5      767.99      825.30     16.85 o 
  -2   1   5      229.32      267.98      4.95 o 
  -1   1   5     1720.08     1718.26     46.60 o 
   0   1   5    12787.75    14973.83    262.03 o 
   1   1   5     3046.44     3189.69     41.27 o 
   2   1   5     1256.22     1429.46     43.44 o 
   3   1   5       85.77       66.85      4.20 o 
   4   1   5      332.43      307.32     14.51 o 
   5   1   5      798.94      944.87     45.58 o 
   6   1   5      738.99      786.28     21.23 o 
   7   1   5     1009.44      937.02     14.35 o 
   8   1   5      150.63      132.72      4.30 o 
   9   1   5      677.90      680.96     12.66 o 
  10   1   5      481.78      486.47     13.23 o 
  11   1   5      335.93      333.99      6.61 o 
  12   1   5      651.22      710.01     17.73 o 
  13   1   5       35.57       40.72      3.01 o 
  14   1   5       49.50       52.54      4.56 o 
  15   1   5      459.13      486.82     16.85 o 
  16   1   5      151.72      159.91      6.05 o 
 -16   2   5       19.99       22.30      1.50 o 
 -15   2   5       23.98       25.97      2.36 o 
 -14   2   5      148.63      145.16      5.24 o 
 -13   2   5       18.69       24.22      2.15 o 
 -12   2   5      362.01      356.68     14.49 o 
 -11   2   5      151.65      132.33      5.23 o 
 -10   2   5      300.17      297.46      6.29 o 
  -9   2   5     1380.56     1292.53     22.13 o 
  -8   2   5       59.79       53.54      2.73 o 
  -7   2   5      751.31      729.88     11.19 o 
  -6   2   5      482.03      460.01     10.65 o 
  -5   2   5        0.97        2.33      1.16 o 
  -4   2   5      616.53      601.17     12.33 o 
  -3   2   5     1052.03     1207.32     25.10 o 
  -2   2   5        6.90        8.55      1.67 o 
  -1   2   5     1437.78     1638.52     25.17 o 
   0   2   5     2674.69     2785.97     32.42 o 
   1   2   5     1373.39     1455.39     22.44 o 
   2   2   5      744.18      683.38     20.90 o 
   3   2   5      151.10      132.82      6.16 o 
   4   2   5      239.94      226.27     10.47 o 
   5   2   5      697.33      730.05     34.61 o 
   6   2   5     1135.96     1004.26     24.53 o 
   7   2   5      211.95      196.25      4.56 o 
   8   2   5     1507.79     1472.18     21.98 o 
   9   2   5      998.34      940.88     14.61 o 
  10   2   5       98.03      112.37      4.36 o 
  11   2   5       40.48       37.98      2.27 o 
  12   2   5       11.65       13.85      1.51 o 
  13   2   5        6.82        7.27      2.09 o 
  14   2   5      190.73      214.80      9.67 o 
  15   2   5       24.61       23.42      2.34 o 
 -15   3   5       38.56       35.14      2.72 o 
 -14   3   5       84.43       90.82      4.47 o 
 -13   3   5       46.85       46.68      2.09 o 
 -12   3   5      589.36      620.58     16.42 o 
 -11   3   5       19.79       20.26      2.97 o 
 -10   3   5      991.53     1006.68     16.30 o 
  -9   3   5      135.55      139.01      4.97 o 
  -8   3   5       43.22       36.44      2.31 o 
  -7   3   5       25.25       19.21      1.69 o 
  -6   3   5      118.23      113.24      3.55 o 
  -5   3   5        9.38        8.56      1.56 o 
  -4   3   5     1858.40     1914.19     76.94 o 
  -3   3   5      500.44      493.24     12.81 o 
  -2   3   5     2047.73     2213.99     44.77 o 
  -1   3   5      391.28      425.78     12.28 o 
   0   3   5      165.87      149.07      6.22 o 
   1   3   5       36.91       46.39      3.28 o 
   2   3   5      697.59      764.58     18.72 o 
   3   3   5      235.34      197.40      6.25 o 
   4   3   5     3209.19     3048.25     45.50 o 
   5   3   5        5.31        7.38      1.17 o 
   6   3   5      184.95      154.61      3.67 o 
   7   3   5        5.84        7.77      1.45 o 
   8   3   5      771.07      753.56     12.68 o 
   9   3   5       22.28       19.70      1.82 o 
  10   3   5       44.11       36.68      2.72 o 
  11   3   5        2.39        1.55      0.94 o 
  12   3   5      299.94      291.27      8.84 o 
  13   3   5        0.45        0.47      0.79 o 
  14   3   5      137.36      131.24      5.85 o 
 -14   4   5      339.28      345.07      9.76 o 
 -13   4   5      141.95      137.56      5.11 o 
 -12   4   5        4.65        4.08      1.09 o 
 -11   4   5       47.79       51.43      3.23 o 
 -10   4   5      107.40      103.79      5.08 o 
  -9   4   5      105.10      108.15      5.18 o 
  -8   4   5      604.74      572.62     18.72 o 
  -7   4   5      127.00      114.17      4.60 o 
  -6   4   5      758.35      691.43     11.35 o 
  -5   4   5      141.76      117.36      3.50 o 
  -4   4   5       10.93       17.30      1.57 o 
  -3   4   5      254.75      238.85      4.07 o 
  -2   4   5      506.32      433.12      6.29 o 
  -1   4   5      194.08      199.83      4.11 o 
   0   4   5     1878.33     1842.67     20.36 o 
   1   4   5        0.32        0.62      0.57 o 
   2   4   5      716.47      716.82      8.49 o 
   3   4   5       31.06       23.17      1.91 o 
   4   4   5       14.49       14.61      1.90 o 
   5   4   5      140.44      158.78      4.96 o 
   6   4   5      171.64      155.52      4.89 o 
   7   4   5       19.26       20.79      2.46 o 
   8   4   5      419.23      392.41      9.80 o 
   9   4   5        0.92        0.57      0.70 o 
  10   4   5      680.60      695.78     10.64 o 
  11   4   5       41.08       35.99      2.59 o 
  12   4   5       99.55       91.10      4.87 o 
  13   4   5        2.94        2.83      1.72 o 
 -12   5   5       26.95       31.79      1.93 o 
 -11   5   5      119.20      131.92      4.37 o 
 -10   5   5      228.67      234.90      6.73 o 
  -9   5   5      196.14      191.40      6.46 o 
  -8   5   5      269.30      291.99      7.61 o 
  -7   5   5      209.45      198.08      6.20 o 
  -6   5   5       73.87       70.80      3.93 o 
  -5   5   5      454.69      465.34      9.32 o 
  -4   5   5       19.56       24.55      1.75 o 
  -3   5   5      109.15      115.61      3.69 o 
  -2   5   5      816.63      807.50     17.24 o 
  -1   5   5      874.13      916.28     12.54 o 
   0   5   5       17.61       17.21      2.27 o 
   1   5   5       52.04       48.32      3.39 o 
   2   5   5       45.09       45.27      2.76 o 
   3   5   5      102.10       94.33      3.65 o 
   4   5   5      155.75      157.61      5.23 o 
   5   5   5      381.42      392.90     12.84 o 
   6   5   5       40.56       32.72      2.53 o 
   7   5   5      208.42      229.44      5.12 o 
   8   5   5       97.45       87.78      3.34 o 
   9   5   5        4.23        4.39      2.43 o 
  10   5   5      265.88      276.99      7.65 o 
  11   5   5       42.10       44.32      2.99 o 
  -9   6   5      223.71      239.54      6.00 o 
  -8   6   5       49.63       44.66      2.15 o 
  -7   6   5        0.63        0.79      0.67 o 
  -6   6   5       10.06        9.00      1.12 o 
  -5   6   5       36.48       40.14      2.30 o 
  -4   6   5      127.48      120.63      4.44 o 
  -3   6   5      485.88      486.20     15.23 o 
  -2   6   5       49.12       47.32      3.36 o 
  -1   6   5      375.42      388.97      7.44 o 
   0   6   5        0.06        0.85      0.70 o 
   1   6   5       46.67       53.30      2.57 o 
   2   6   5       62.60       68.07      2.89 o 
   3   6   5      324.90      346.31      8.95 o 
   4   6   5       51.06       53.29      2.94 o 
   5   6   5       66.59       81.47      3.57 o 
   6   6   5      156.99      162.73      4.78 o 
   7   6   5       11.44       14.82      1.54 o 
   8   6   5       19.87       16.68      1.56 o 
  -4   7   5        6.32        5.32      1.53 o 
  -3   7   5       35.18       30.88      3.88 o 
  -2   7   5        2.21        1.83      1.06 o 
  -1   7   5      137.77      132.30      5.44 o 
   0   7   5       20.70       20.55      1.97 o 
   1   7   5       21.02       24.13      3.08 o 
   2   7   5      161.82      161.06      8.34 o 
 -16   0   6        7.06        6.70      1.63 o 
 -14   0   6      709.38      724.15     18.35 o 
 -12   0   6      317.39      332.25      9.81 o 
 -10   0   6      578.14      544.14     12.87 o 
  -8   0   6      382.52      400.50     15.04 o 
  -6   0   6      878.46     1069.67     43.64 o 
  -4   0   6      373.03      345.51      9.85 o 
  -2   0   6      192.66      187.62      7.38 o 
   0   0   6       19.08       24.43      2.25 o 
   2   0   6      162.92      144.02      5.62 o 
   4   0   6      526.76      510.88     10.59 o 
   6   0   6       16.76       18.70      6.47 o 
   8   0   6     2317.29     2375.21     49.69 o 
  10   0   6      120.77      114.34      6.88 o 
  12   0   6        5.59        4.25      2.18 o 
  14   0   6        4.05        4.15      2.87 o 
 -17   1   6        1.01        1.05      1.37 o 
 -16   1   6      282.10      307.46      7.75 o 
 -15   1   6        4.56        2.70      0.99 o 
 -14   1   6       69.03       77.27      4.24 o 
 -13   1   6      152.03      174.94      5.78 o 
 -12   1   6       41.45       35.31      2.26 o 
 -11   1   6      472.09      446.54      8.52 o 
 -10   1   6      133.95      108.58      3.14 o 
  -9   1   6      127.66      108.04      3.51 o 
  -8   1   6      231.57      181.46      5.51 o 
  -7   1   6      460.22      501.49     11.58 o 
  -6   1   6      309.52      405.63      8.34 o 
  -5   1   6     2096.48     2539.78     37.32 o 
  -4   1   6      249.96      263.54      8.57 o 
  -3   1   6      878.89     1046.23     16.66 o 
  -2   1   6     1866.05     1921.00     27.25 o 
  -1   1   6      578.85      577.57      8.86 o 
   0   1   6     5893.57     5685.71    182.88 o 
   1   1   6      102.74      102.13      6.86 o 
   2   1   6      345.18      373.95      9.80 o 
   3   1   6      122.27      164.09      6.36 o 
   4   1   6        1.92        4.79      1.50 o 
   5   1   6      646.46      726.03     16.62 o 
   6   1   6      335.16      337.54     11.17 o 
   7   1   6      476.08      486.90      7.12 o 
   8   1   6      365.06      345.68      6.89 o 
   9   1   6       48.65       49.05      2.68 o 
  10   1   6      276.27      280.99      6.74 o 
  11   1   6      950.65     1014.03     24.69 o 
  12   1   6      184.04      181.24      7.39 o 
  13   1   6        1.51        1.92      1.11 o 
  14   1   6        0.40        1.42      1.22 o 
  15   1   6       84.96       94.16      6.52 o 
 -16   2   6        6.89        6.07      0.94 o 
 -15   2   6      164.89      169.70      6.00 o 
 -14   2   6       18.29       18.32      2.24 o 
 -13   2   6      260.00      267.82      7.95 o 
 -12   2   6      178.54      162.56      5.82 o 
 -11   2   6       86.08       89.00      3.76 o 
 -10   2   6     1453.98     1485.41     22.06 o 
  -9   2   6     1388.29     1358.89     25.28 o 
  -8   2   6      163.38      158.08      5.71 o 
  -7   2   6      404.25      407.62     13.30 o 
  -6   2   6     1523.51     1542.98     25.72 o 
  -5   2   6      187.77      178.49      7.38 o 
  -4   2   6     1285.69     1390.95     19.99 o 
  -3   2   6     1528.31     1610.87     44.53 o 
  -2   2   6       70.90       85.04      3.79 o 
  -1   2   6       32.96       11.45      1.79 o 
   0   2   6      381.45      457.75     10.90 o 
   1   2   6       84.05       76.63      5.20 o 
   2   2   6      495.56      577.09     19.27 o 
   3   2   6     1255.51     1323.45     30.93 o 
   4   2   6       50.05       40.53      6.31 o 
   5   2   6      249.71      272.15      8.14 o 
   6   2   6      278.71      235.17      4.48 o 
   7   2   6     2430.73     2412.68     48.82 o 
   8   2   6     1116.06     1082.14     20.63 o 
   9   2   6      174.92      162.79      5.80 o 
  10   2   6        5.88        4.06      1.58 o 
  11   2   6      142.93      155.37      6.09 o 
  12   2   6       72.60       73.23      4.58 o 
  13   2   6      204.10      205.86      9.34 o 
  14   2   6        2.10        1.58      2.02 o 
  15   2   6       19.35       18.25      1.98 o 
 -15   3   6        2.80        2.28      0.80 o 
 -14   3   6        0.19        0.74      0.67 o 
 -13   3   6       88.40      101.09      3.71 o 
 -12   3   6      355.17      366.94      8.14 o 
 -11   3   6     1892.86     2083.50     30.78 o 
 -10   3   6       79.08       85.68      4.40 o 
  -9   3   6     2816.37     2883.20     46.51 o 
  -8   3   6      242.69      231.71      4.84 o 
  -7   3   6        5.27        5.14      1.09 o 
  -6   3   6      484.85      490.02      8.34 o 
  -5   3   6     1464.90     1395.83     18.37 o 
  -4   3   6      103.16      104.75      5.07 o 
  -3   3   6     1498.38     1403.97     34.61 o 
  -2   3   6      208.13      215.19      6.80 o 
  -1   3   6       74.82       81.39      4.84 o 
   0   3   6      225.64      226.89      9.10 o 
   1   3   6     1448.56     1400.22     31.87 o 
   2   3   6      507.45      489.90     10.95 o 
   3   3   6       11.90       17.46      1.40 o 
   4   3   6      324.52      315.63      6.67 o 
   5   3   6      304.72      325.20      7.73 o 
   6   3   6      483.54      471.04      7.55 o 
   7   3   6        3.15        4.47      1.34 o 
   8   3   6      921.02      881.21     12.16 o 
   9   3   6       40.51       36.07      2.66 o 
  10   3   6       24.43       17.71      1.98 o 
  11   3   6       65.68       63.50      3.79 o 
  12   3   6        0.56        0.43      0.64 o 
  13   3   6       97.49      106.90      5.65 o 
  14   3   6       15.48       15.14      1.84 o 
 -14   4   6      259.76      260.19      7.19 o 
 -13   4   6       58.92       59.46      3.14 o 
 -12   4   6        5.94        5.72      1.92 o 
 -11   4   6       27.10       30.60      2.48 o 
 -10   4   6      161.89      172.74      6.78 o 
  -9   4   6       27.77       35.95      3.04 o 
  -8   4   6        3.64        2.61      1.28 o 
  -7   4   6      530.40      539.41      8.96 o 
  -6   4   6       55.91       43.04      2.29 o 
  -5   4   6      285.85      268.21      5.36 o 
  -4   4   6      160.04      144.00      3.77 o 
  -3   4   6      130.77      138.42      3.82 o 
  -2   4   6      448.88      444.22      6.51 o 
  -1   4   6      258.88      244.77      4.90 o 
   0   4   6      203.82      203.12      4.34 o 
   1   4   6     1607.33     1572.07     12.94 o 
   2   4   6     2238.71     2168.11     29.66 o 
   3   4   6      619.32      606.44      8.11 o 
   4   4   6      302.41      307.44      6.84 o 
   5   4   6     1654.94     1737.87     34.31 o 
   6   4   6      105.81      117.07      4.07 o 
   7   4   6       18.92       17.67      2.69 o 
   8   4   6      143.16      149.48      5.65 o 
   9   4   6        1.03        2.62      1.47 o 
  10   4   6        1.85        2.73      2.09 o 
  11   4   6      211.05      206.63      7.74 o 
  12   4   6       30.65       31.66      3.20 o 
  13   4   6       52.25       40.42      4.62 o 
 -12   5   6       18.46       22.93      1.56 o 
 -11   5   6      105.38      102.56      4.74 o 
 -10   5   6      140.28      142.88      4.38 o 
  -9   5   6      201.76      205.55      6.36 o 
  -8   5   6        7.85       10.22      2.40 o 
  -7   5   6        0.81        3.48      1.66 o 
  -6   5   6      733.97      782.30     13.63 o 
  -5   5   6        1.90        2.71      1.15 o 
  -4   5   6      190.76      205.37      6.31 o 
  -3   5   6     1488.92     1574.18     37.55 o 
  -2   5   6      550.90      571.09     12.14 o 
  -1   5   6       23.85       22.81      2.56 o 
   0   5   6      688.03      718.06     15.75 o 
   1   5   6      487.14      525.27     12.16 o 
   2   5   6      202.92      223.00      6.05 o 
   3   5   6        5.77        5.26      1.32 o 
   4   5   6      570.51      540.00     11.93 o 
   5   5   6      142.13      158.10      5.00 o 
   6   5   6      116.25      134.91      5.64 o 
   7   5   6       11.69       13.99      1.73 o 
   8   5   6        2.07        2.17      1.06 o 
   9   5   6      151.43      148.74      4.84 o 
  10   5   6       10.56        8.89      1.26 o 
  11   5   6       11.53       15.26      2.29 o 
  -9   6   6        6.95        8.70      1.21 o 
  -8   6   6       13.19       10.41      1.17 o 
  -7   6   6      174.00      170.69      4.99 o 
  -6   6   6      132.92      138.16      4.51 o 
  -5   6   6        1.11        0.57      0.64 o 
  -4   6   6      389.39      368.63     18.17 o 
  -3   6   6        0.20        0.71      0.80 o 
  -2   6   6      114.64      122.23      4.80 o 
  -1   6   6      164.50      179.10      5.62 o 
   0   6   6      409.18      422.61      7.11 o 
   1   6   6        9.41        9.21      1.79 o 
   2   6   6      138.37      140.95      5.03 o 
   3   6   6        1.82        2.31      1.29 o 
   4   6   6      181.82      187.56      6.71 o 
   5   6   6        2.85        1.39      0.97 o 
   6   6   6       12.51       14.34      1.68 o 
   7   6   6       41.29       41.56      2.96 o 
   8   6   6      224.53      214.77     10.10 o 
  -2   7   6      247.46      245.09     11.44 o 
  -1   7   6      156.17      147.90      5.64 o 
   0   7   6        1.31        1.31      1.64 o 
   1   7   6      475.56      456.92     18.61 o 
 -17   0   7      127.55      128.05      5.40 o 
 -15   0   7      437.76      432.42     13.68 o 
 -13   0   7     1415.60     1431.45     34.68 o 
 -11   0   7      762.79      704.42     25.80 o 
  -9   0   7     1332.94     1331.83     30.74 o 
  -7   0   7     2392.14     2712.26     52.47 o 
  -5   0   7       48.24       50.57      3.81 o 
  -3   0   7     1086.78     1132.06     19.66 o 
  -1   0   7      405.59      430.73     10.48 o 
   1   0   7      961.74      961.68     25.77 o 
   3   0   7      380.66      386.32     18.97 o 
   5   0   7     1387.96     1239.43     58.25 o 
   7   0   7      819.16      772.74     11.83 o 
   9   0   7      198.04      207.53      6.72 o 
  11   0   7      204.95      226.29     11.22 o 
  13   0   7      120.51      133.15      9.75 o 
  15   0   7      295.37      338.44     15.66 o 
 -17   1   7      740.78      740.18     15.85 o 
 -16   1   7      152.00      157.48      4.84 o 
 -15   1   7      193.91      177.82      5.09 o 
 -14   1   7      211.65      210.93      6.26 o 
 -13   1   7       10.31       19.08      1.96 o 
 -12   1   7      223.95      231.02      6.68 o 
 -11   1   7       51.87       46.09      2.47 o 
 -10   1   7      195.03      200.42      4.38 o 
  -9   1   7        1.71        6.85      2.38 o 
  -8   1   7       92.90      115.85      2.74 o 
  -7   1   7      267.45      274.33      6.55 o 
  -6   1   7     1422.69     1471.02     20.90 o 
  -5   1   7      376.41      342.73      7.33 o 
  -4   1   7        4.62        6.61      1.19 o 
  -3   1   7     2478.12     2599.32     40.65 o 
  -2   1   7      244.10      236.43      5.17 o 
  -1   1   7     3512.80     3687.80     48.43 o 
   0   1   7        1.57        2.11      1.00 o 
   1   1   7        2.77        7.89      1.74 o 
   2   1   7      585.10      644.01     20.26 o 
   3   1   7      890.01      791.82     17.42 o 
   4   1   7       32.06       33.74      2.84 o 
   5   1   7      863.13      858.97     21.19 o 
   6   1   7      353.59      341.07      6.01 o 
   7   1   7       18.26       14.87      2.11 o 
   8   1   7       30.65       26.95      1.97 o 
   9   1   7      849.11      834.07     15.73 o 
  10   1   7      106.07      105.47      4.24 o 
  11   1   7      156.45      153.74      5.62 o 
  12   1   7       45.52       54.05      4.77 o 
  13   1   7      351.53      353.63     16.27 o 
  14   1   7      101.85      113.26      6.43 o 
  15   1   7      185.71      201.71      7.43 o 
 -16   2   7       98.62      113.06      3.57 o 
 -15   2   7       55.29       60.04      3.76 o 
 -14   2   7      117.99      131.50      4.88 o 
 -13   2   7       32.92       32.02      3.15 o 
 -12   2   7       88.43       77.79      3.82 o 
 -11   2   7     1890.36     1940.81     25.19 o 
 -10   2   7      670.17      649.56     10.42 o 
  -9   2   7       17.45       18.42      1.56 o 
  -8   2   7        2.49        2.28      0.77 o 
  -7   2   7      793.45      722.03     15.50 o 
  -6   2   7      941.05      903.37     33.04 o 
  -5   2   7        1.25        4.35      1.63 o 
  -4   2   7     2787.91     3118.93     37.02 o 
  -3   2   7     2945.28     3450.39     33.98 o 
  -2   2   7      498.46      520.86     11.77 o 
  -1   2   7        2.20        2.36      1.11 o 
   0   2   7      214.79      215.96     10.00 o 
   1   2   7      352.97      379.58     11.92 o 
   2   2   7     4344.77     5119.70     63.54 o 
   3   2   7     3201.23     3733.82     41.58 o 
   4   2   7       86.52       68.73      4.48 o 
   5   2   7       95.45       93.27      3.76 o 
   6   2   7      189.84      214.78      5.87 o 
   7   2   7       33.23       25.28      2.84 o 
   8   2   7      735.27      734.72     16.21 o 
   9   2   7       49.64       48.59      2.94 o 
  10   2   7        9.72       10.96      2.37 o 
  11   2   7       16.24       17.95      2.60 o 
  12   2   7       14.17       17.44      2.26 o 
  13   2   7        2.35        6.32      1.80 o 
  14   2   7       38.62       33.26      3.22 o 
 -15   3   7       35.10       36.14      2.04 o 
 -14   3   7      152.43      148.46      5.59 o 
 -13   3   7       38.95       42.70      2.46 o 
 -12   3   7       91.50       93.09      4.37 o 
 -11   3   7      393.24      424.53      8.32 o 
 -10   3   7        3.09        3.09      0.99 o 
  -9   3   7      659.18      707.07     10.19 o 
  -8   3   7      264.71      262.84      5.64 o 
  -7   3   7      384.34      382.15      5.86 o 
  -6   3   7      216.09      205.01      4.38 o 
  -5   3   7      329.36      313.74      6.70 o 
  -4   3   7        1.85        0.66      0.49 o 
  -3   3   7       20.34       16.64      1.53 o 
  -2   3   7      243.82      243.48      5.59 o 
  -1   3   7      332.49      344.29      7.92 o 
   0   3   7      199.39      166.32      4.30 o 
   1   3   7      208.77      203.10      4.14 o 
   2   3   7       16.44       10.55      1.44 o 
   3   3   7        0.52        0.34      0.47 o 
   4   3   7      920.87      904.29     11.92 o 
   5   3   7       25.70       19.04      1.69 o 
   6   3   7     2252.97     2266.75     23.30 o 
   7   3   7       42.07       39.40      2.48 o 
   8   3   7     1013.42      982.80     23.85 o 
   9   3   7      288.54      288.02      8.12 o 
  10   3   7       34.90       30.11      2.19 o 
  11   3   7       64.87       49.92      2.91 o 
  12   3   7      302.73      321.64     10.47 o 
  13   3   7       68.61       69.92      5.05 o 
  14   3   7      183.44      191.40     10.26 o 
 -14   4   7        3.25        1.96      1.13 o 
 -13   4   7      221.61      220.37     10.31 o 
 -12   4   7       51.05       49.61      2.91 o 
 -11   4   7      412.68      421.09      7.38 o 
 -10   4   7        3.39        3.36      1.36 o 
  -9   4   7      322.74      340.30      8.96 o 
  -8   4   7       73.48       68.94      4.34 o 
  -7   4   7      675.26      649.07     14.22 o 
  -6   4   7      343.51      372.73      8.69 o 
  -5   4   7      152.24      136.58      4.46 o 
  -4   4   7       13.76       13.29      1.87 o 
  -3   4   7      276.81      278.05      5.22 o 
  -2   4   7      456.51      431.16      6.35 o 
  -1   4   7      325.01      325.09      5.57 o 
   0   4   7      220.61      204.38      4.62 o 
   1   4   7      574.96      580.38      9.08 o 
   2   4   7       61.70       63.64      2.97 o 
   3   4   7      125.31      109.23      3.87 o 
   4   4   7     1202.24     1253.28     17.39 o 
   5   4   7       43.06       41.16      2.96 o 
   6   4   7       80.32       87.88      5.31 o 
   7   4   7       77.07       82.94      5.30 o 
   8   4   7       17.51       23.38      2.27 o 
   9   4   7        0.85        0.61      0.62 o 
  10   4   7      608.37      610.89     15.74 o 
  11   4   7       58.26       57.79      3.95 o 
  12   4   7       21.42       22.68      2.29 o 
 -12   5   7      165.59      153.83      5.01 o 
 -11   5   7      295.70      275.91     10.67 o 
 -10   5   7        5.05        3.44      1.17 o 
  -9   5   7       11.04        8.31      2.16 o 
  -8   5   7       17.11       18.83      1.77 o 
  -7   5   7      461.65      457.37      9.19 o 
  -6   5   7       86.42       88.11      3.76 o 
  -5   5   7      247.83      263.36      7.75 o 
  -4   5   7        1.88        5.58      2.24 o 
  -3   5   7      147.56      147.53      4.92 o 
  -2   5   7      108.11      107.09      4.30 o 
  -1   5   7       81.37       83.05      3.74 o 
   0   5   7      292.37      300.40      7.10 o 
   1   5   7      675.83      706.83     12.60 o 
   2   5   7       34.25       36.72      2.80 o 
   3   5   7       44.65       46.83      3.60 o 
   4   5   7       63.39       54.51      3.23 o 
   5   5   7      483.07      556.49     11.87 o 
   6   5   7      138.86      139.60      4.74 o 
   7   5   7        1.74        1.08      0.69 o 
   8   5   7       45.28       46.57      2.77 o 
   9   5   7       69.31       63.88      2.90 o 
  10   5   7        0.41        0.39      0.64 o 
  -9   6   7       60.43       56.56      5.87 o 
  -8   6   7       16.54       18.05      1.30 o 
  -7   6   7      516.86      524.81     11.19 o 
  -6   6   7        1.99        2.80      1.84 o 
  -5   6   7      164.14      162.55      5.24 o 
  -4   6   7       10.90       15.20      2.17 o 
  -3   6   7       18.11       19.05      2.37 o 
  -2   6   7       46.75       46.58      3.17 o 
  -1   6   7      319.24      344.88     10.93 o 
   0   6   7        0.64        1.04      0.75 o 
   1   6   7      102.09      103.50      4.23 o 
   2   6   7        1.17        2.11      1.38 o 
   3   6   7        3.78        4.08      1.77 o 
   4   6   7       32.35       38.89      3.26 o 
   5   6   7       55.66       53.92      3.17 o 
   6   6   7        3.35        1.26      1.05 o 
   7   6   7      110.51      106.24      4.66 o 
 -16   0   8      658.20      691.40     19.27 o 
 -14   0   8      118.27      130.65      7.06 o 
 -12   0   8       98.75       72.74      5.85 o 
 -10   0   8      956.54      955.40     15.02 o 
  -8   0   8      143.02      114.15      4.44 o 
  -6   0   8      580.68      606.66     15.87 o 
  -4   0   8       36.25       64.40      4.17 o 
  -2   0   8      772.15      711.66     16.12 o 
   0   0   8        5.41        3.97      1.37 o 
   2   0   8      625.55      587.60     27.31 o 
   4   0   8     2405.36     2154.63     95.59 o 
   6   0   8     1925.91     1891.13     34.76 o 
   8   0   8       25.89       31.06      3.13 o 
  10   0   8      976.07     1058.69     37.43 o 
  12   0   8     1053.08      672.08     33.15 o 
  14   0   8      269.82      285.48     16.09 o 
 -17   1   8        0.50        0.14      0.38 o 
 -16   1   8        0.15        1.17      0.80 o 
 -15   1   8       51.17       41.80      2.48 o 
 -14   1   8        3.12        1.27      0.80 o 
 -13   1   8       11.93       12.73      1.92 o 
 -12   1   8       17.62       15.57      1.93 o 
 -11   1   8      131.14      122.38      4.32 o 
 -10   1   8      518.10      516.57      6.74 o 
  -9   1   8        3.17        5.40      1.01 o 
  -8   1   8      516.80      479.16      7.27 o 
  -7   1   8     1289.83     1267.21     27.68 o 
  -6   1   8     1418.99     1458.16     21.38 o 
  -5   1   8       11.13       18.88      2.08 o 
  -4   1   8      867.03      857.23     14.05 o 
  -3   1   8     1301.53     1565.10     19.01 o 
  -2   1   8       76.28       78.17      3.27 o 
  -1   1   8      519.85      574.17     17.93 o 
   0   1   8     4928.56     5338.43     60.81 o 
   1   1   8       41.63       42.11      3.45 o 
   2   1   8     2266.09     2420.21     55.47 o 
   3   1   8      234.00      213.28      9.64 o 
   4   1   8       19.95       27.97      2.46 o 
   5   1   8      842.99      785.84     18.16 o 
   6   1   8        6.33        4.79      1.14 o 
   7   1   8      109.60      101.24      3.97 o 
   8   1   8      918.62      942.74     20.54 o 
   9   1   8       93.78       98.40      4.40 o 
  10   1   8       21.46       18.77      2.52 o 
  11   1   8       10.09       12.10      4.95 o 
  12   1   8      408.17      430.24     12.57 o 
  13   1   8      883.58      971.10     19.24 o 
  14   1   8      302.75      321.22     12.25 o 
  15   1   8       15.44       14.58      1.69 o 
 -16   2   8       31.44       28.93      1.72 o 
 -15   2   8       25.63       30.47      2.36 o 
 -14   2   8       36.04       47.90      2.99 o 
 -13   2   8       27.28       32.53      2.81 o 
 -12   2   8        7.12        5.86      1.40 o 
 -11   2   8      594.02      581.81     11.92 o 
 -10   2   8      158.45      151.01      4.22 o 
  -9   2   8       13.06       16.02      1.50 o 
  -8   2   8       26.04       27.16      1.70 o 
  -7   2   8        3.06        6.84      1.05 o 
  -6   2   8      322.29      343.22      8.92 o 
  -5   2   8     1891.79     1950.74     47.25 o 
  -4   2   8      104.91      124.73      6.14 o 
  -3   2   8     1846.91     2183.38     80.22 o 
  -2   2   8      108.49      136.89      5.51 o 
  -1   2   8      118.54      111.46      6.90 o 
   0   2   8      257.46      280.21     10.65 o 
   1   2   8     9721.78    11169.57    375.63 o 
   2   2   8     2479.81     2764.56     52.32 o 
   3   2   8       97.07       75.03      3.97 o 
   4   2   8      206.42      197.52      4.53 o 
   5   2   8       46.30       38.73      2.34 o 
   6   2   8      517.25      528.45      9.25 o 
   7   2   8      241.17      236.14      6.17 o 
   8   2   8       32.26       26.28      2.75 o 
   9   2   8       46.44       62.59      7.07 o 
  10   2   8      458.16      484.06     12.31 o 
  11   2   8       34.82       29.90      2.79 o 
  12   2   8      525.02      523.45     15.78 o 
  13   2   8      341.84      351.34     12.64 o 
  14   2   8       13.84       11.36      1.78 o 
 -15   3   8      326.63      322.19      6.52 o 
 -14   3   8      159.46      170.65      5.57 o 
 -13   3   8       80.17       88.41      3.73 o 
 -12   3   8      109.76      120.97      5.10 o 
 -11   3   8      156.76      165.88      5.39 o 
 -10   3   8      119.54      119.65      4.38 o 
  -9   3   8     2937.48     2904.10     36.38 o 
  -8   3   8      217.42      197.74      4.86 o 
  -7   3   8      186.92      195.11      4.49 o 
  -6   3   8       42.61       36.40      2.10 o 
  -5   3   8        0.07        3.32      0.91 o 
  -4   3   8      171.16      174.21      4.63 o 
  -3   3   8      191.68      143.83      3.76 o 
  -2   3   8       93.50       82.40      2.49 o 
  -1   3   8      492.10      474.56     10.18 o 
   0   3   8      209.25      195.17      4.23 o 
   1   3   8       23.14       22.84      1.51 o 
   2   3   8      664.98      613.64     10.74 o 
   3   3   8      134.15      137.23      3.88 o 
   4   3   8        1.13        1.08      0.71 o 
   5   3   8        3.01        7.58      2.86 o 
   6   3   8      133.14      123.33      4.10 o 
   7   3   8      691.86      712.29     12.62 o 
   8   3   8        0.31        0.50      0.81 o 
   9   3   8       17.09       21.46      2.93 o 
  10   3   8       20.69       23.85      2.21 o 
  11   3   8      479.43      506.66     13.22 o 
  12   3   8        0.03        0.19      0.88 o 
  13   3   8       51.36       58.40      4.47 o 
 -14   4   8        0.33        0.16      0.36 o 
 -13   4   8      731.82      654.19     43.64 o 
 -12   4   8       41.93       39.85      2.89 o 
 -11   4   8       29.78       26.65      1.96 o 
 -10   4   8      270.01      276.93      7.20 o 
  -9   4   8       84.83       88.25      4.09 o 
  -8   4   8      399.32      373.44      9.74 o 
  -7   4   8       22.70       23.74      2.38 o 
  -6   4   8      102.65       84.52      3.35 o 
  -5   4   8      522.60      515.61      9.60 o 
  -4   4   8       23.21       28.62      2.38 o 
  -3   4   8      319.79      299.38      6.52 o 
  -2   4   8      331.24      301.60      5.46 o 
  -1   4   8      139.69      142.23      3.76 o 
   0   4   8     1072.76     1050.05     17.05 o 
   1   4   8       14.87       15.22      1.91 o 
   2   4   8      411.14      419.44      8.25 o 
   3   4   8     1156.49     1164.28     24.13 o 
   4   4   8      237.15      213.61      6.04 o 
   5   4   8       42.74       39.14      3.60 o 
   6   4   8        0.61        1.53      0.96 o 
   7   4   8        2.04        1.19      1.06 o 
   8   4   8       29.64       32.85      2.98 o 
   9   4   8       35.61       19.20      2.16 o 
  10   4   8       75.52       68.98      5.08 o 
  11   4   8       18.92       17.31      1.72 o 
  12   4   8      216.64      219.32     10.45 o 
 -12   5   8      178.51      174.83      6.50 o 
 -11   5   8       19.89       16.30      1.27 o 
 -10   5   8       72.66       70.54      3.17 o 
  -9   5   8      146.43      137.91      4.27 o 
  -8   5   8        5.77        5.10      1.37 o 
  -7   5   8        6.44        6.11      1.67 o 
  -6   5   8        8.28        9.06      2.13 o 
  -5   5   8      153.31      142.51      5.21 o 
  -4   5   8        5.13        6.51      1.71 o 
  -3   5   8       13.88       13.71      1.81 o 
  -2   5   8      385.77      407.48     13.45 o 
  -1   5   8        0.42        2.37      1.10 o 
   0   5   8      122.18      130.10      5.39 o 
   1   5   8      104.14      107.09      4.70 o 
   2   5   8      152.23      165.02      5.62 o 
   3   5   8       64.83       82.75      4.64 o 
   4   5   8       30.27       32.65      2.83 o 
   5   5   8      330.19      351.68      8.30 o 
   6   5   8       64.20       70.24      3.22 o 
   7   5   8       71.81       88.51      4.48 o 
   8   5   8      139.29      139.88      4.31 o 
   9   5   8       13.75       12.99      1.07 o 
  10   5   8       39.05       34.27      4.10 o 
  -8   6   8       38.04       39.17      2.29 o 
  -7   6   8       67.14       56.04      2.80 o 
  -6   6   8       89.37       86.55      3.63 o 
  -5   6   8      138.27      136.81      4.61 o 
  -4   6   8       85.63       88.98      4.77 o 
  -3   6   8        8.89        9.22      2.51 o 
  -2   6   8      237.57      261.23      8.92 o 
  -1   6   8        4.64        4.43      1.71 o 
   0   6   8      162.07      164.02      5.66 o 
   1   6   8       84.64       94.79      4.62 o 
   2   6   8       21.62       21.44      2.05 o 
   3   6   8        0.01        0.49      0.62 o 
   4   6   8      666.89      673.23     15.98 o 
   5   6   8      125.85      131.02      4.56 o 
   6   6   8        9.36        5.18      1.01 o 
 -15   0   9       62.50       45.91      3.75 o 
 -13   0   9      104.42       89.13      6.03 o 
 -11   0   9      382.72      358.26     10.23 o 
  -9   0   9      266.42      241.51      7.00 o 
  -7   0   9      286.49      285.04      9.02 o 
  -5   0   9      186.45      169.51      7.88 o 
  -3   0   9      622.57      596.25     17.46 o 
  -1   0   9      782.37      857.94     31.91 o 
   1   0   9      199.17      241.56     18.99 o 
   3   0   9      300.45      231.30     20.61 o 
   5   0   9     2856.33     2697.03     86.24 o 
   7   0   9      249.36      273.49      7.30 o 
   9   0   9     2092.46     2056.85    104.41 o 
  11   0   9     1039.77     1179.27     28.90 o 
  13   0   9      181.81      208.97     13.42 o 
 -16   1   9       25.79       28.60      1.75 o 
 -15   1   9      169.98      180.22      5.00 o 
 -14   1   9      163.45      147.25      4.17 o 
 -13   1   9       23.84       24.76      2.47 o 
 -12   1   9        3.39        8.09      1.69 o 
 -11   1   9      490.84      469.88      7.20 o 
 -10   1   9        8.90        4.51      1.20 o 
  -9   1   9     1297.29     1287.98     16.08 o 
  -8   1   9       63.35       52.19      2.18 o 
  -7   1   9     3588.65     3698.99     79.46 o 
  -6   1   9        6.51       20.93      1.55 o 
  -5   1   9      954.49     1008.06     17.16 o 
  -4   1   9        0.96        1.66      0.87 o 
  -3   1   9      434.38      432.41      8.76 o 
  -2   1   9      270.48      257.83      6.49 o 
  -1   1   9     1438.34     1581.87     34.75 o 
   0   1   9     1879.43     2070.27     73.16 o 
   1   1   9     2221.76     2114.22     36.00 o 
   2   1   9      609.70      596.34     17.71 o 
   3   1   9       81.01       87.89     12.04 o 
   4   1   9      822.68      773.90     16.15 o 
   5   1   9       54.58       50.45      2.26 o 
   6   1   9      202.40      199.00      4.91 o 
   7   1   9      308.64      286.65      6.45 o 
   8   1   9      475.97      509.03     10.97 o 
   9   1   9        8.30        8.97      1.92 o 
  10   1   9       12.44       14.19      2.15 o 
  11   1   9       12.34       13.45      2.57 o 
  12   1   9      234.42      255.91      8.38 o 
  13   1   9      213.92      227.98      8.21 o 
  14   1   9       11.13       10.31      1.76 o 
 -16   2   9      225.96      248.17      7.26 o 
 -15   2   9        1.96        3.79      1.12 o 
 -14   2   9      127.42      147.95      5.98 o 
 -13   2   9      155.29      172.01      5.91 o 
 -12   2   9       15.10       13.19      1.76 o 
 -11   2   9      959.95      987.32     15.81 o 
 -10   2   9       38.11       39.41      2.14 o 
  -9   2   9      196.25      187.04      4.67 o 
  -8   2   9      111.81       92.60      2.84 o 
  -7   2   9      179.31      180.32      3.78 o 
  -6   2   9     1166.33     1016.79     16.56 o 
  -5   2   9        2.71        4.20      1.12 o 
  -4   2   9        3.75        3.68      1.06 o 
  -3   2   9      493.51      533.61     15.26 o 
  -2   2   9      548.16      541.55     17.73 o 
  -1   2   9     1244.59     1436.19     32.52 o 
   0   2   9      867.19      934.15     24.04 o 
   1   2   9     2877.60     2891.04     81.46 o 
   2   2   9       64.36       38.52      2.65 o 
   3   2   9      239.30      220.28      4.83 o 
   4   2   9      172.58      156.61      4.22 o 
   5   2   9      937.51      915.41     16.19 o 
   6   2   9      792.15      772.33     12.03 o 
   7   2   9        0.19        0.33      0.93 o 
   8   2   9      762.14      803.96     12.42 o 
   9   2   9     1009.02     1013.31     21.14 o 
  10   2   9      112.70      115.57      5.62 o 
  11   2   9       18.38       21.71      2.32 o 
  12   2   9      339.30      344.85     11.15 o 
  13   2   9       27.47       24.11      2.70 o 
  14   2   9       85.98       79.61      7.35 o 
 -15   3   9       39.58       27.76      2.60 o 
 -14   3   9        0.42        1.27      1.20 o 
 -13   3   9       57.40       61.28      3.02 o 
 -12   3   9       13.21       15.04      1.81 o 
 -11   3   9     1008.55     1088.49     17.16 o 
 -10   3   9       98.45       90.35      4.16 o 
  -9   3   9       38.47       40.12      2.79 o 
  -8   3   9        0.54        1.15      0.49 o 
  -7   3   9       61.95       59.22      2.39 o 
  -6   3   9       79.69       79.49      2.92 o 
  -5   3   9        7.18        4.85      1.27 o 
  -4   3   9      917.46      807.54     25.08 o 
  -3   3   9       14.00       11.14      1.42 o 
  -2   3   9       45.68       41.61      1.97 o 
  -1   3   9      408.86      359.61      6.51 o 
   0   3   9      182.91      165.89      4.54 o 
   1   3   9       28.45       30.55      1.86 o 
   2   3   9     2011.31     2009.91     19.45 o 
   3   3   9       90.80       83.76      3.07 o 
   4   3   9      982.70      959.24     20.84 o 
   5   3   9       44.75       40.27      2.31 o 
   6   3   9      237.69      215.40      5.76 o 
   7   3   9      163.57      174.84      8.08 o 
   8   3   9     1357.55     1466.93     31.06 o 
   9   3   9      308.27      326.57      8.97 o 
  10   3   9      595.02      586.64     11.46 o 
  11   3   9       33.45       33.13      2.56 o 
  12   3   9       19.82       17.97      2.22 o 
  13   3   9        2.30        1.86      5.84 o 
 -13   4   9        2.37        2.39      0.94 o 
 -12   4   9      188.01      184.85      6.10 o 
 -11   4   9      211.92      209.19      7.07 o 
 -10   4   9       98.76      101.90      3.74 o 
  -9   4   9       20.18       25.15      2.54 o 
  -8   4   9     1151.48     1229.78     16.20 o 
  -7   4   9       11.07        9.82      2.31 o 
  -6   4   9      202.98      193.67      6.71 o 
  -5   4   9     1901.51     1950.73     30.90 o 
  -4   4   9       15.26       21.54      1.97 o 
  -3   4   9      692.55      676.70     11.26 o 
  -2   4   9     2137.65     2157.09     30.86 o 
  -1   4   9      163.82      159.19      4.52 o 
   0   4   9        9.55       12.06      2.47 o 
   1   4   9      195.14      196.19      5.22 o 
   2   4   9      396.52      411.95     11.71 o 
   3   4   9      443.98      457.33      8.32 o 
   4   4   9        6.10        8.14      2.00 o 
   5   4   9       83.71      101.47      4.94 o 
   6   4   9       48.45       44.20      2.83 o 
   7   4   9      237.81      205.16      7.26 o 
   8   4   9      318.85      305.65     13.42 o 
   9   4   9       26.55       34.21      2.90 o 
  10   4   9       26.54       26.68      2.35 o 
  11   4   9       68.19       53.72      3.27 o 
 -11   5   9        2.91        5.46      1.35 o 
 -10   5   9      104.45       97.83      3.75 o 
  -9   5   9       74.83       71.90      4.02 o 
  -8   5   9      280.08      310.15      8.33 o 
  -7   5   9      428.06      428.78      6.96 o 
  -6   5   9      284.88      293.02      6.80 o 
  -5   5   9      286.35      286.49      7.00 o 
  -4   5   9       40.45       51.06      3.39 o 
  -3   5   9      506.58      536.85     19.47 o 
  -2   5   9        1.18        2.82      1.81 o 
  -1   5   9       16.38       17.82      2.29 o 
   0   5   9       20.82       22.03      2.38 o 
   1   5   9       75.20       69.27      3.66 o 
   2   5   9      208.96      217.73      7.30 o 
   3   5   9        6.49        5.17      1.96 o 
   4   5   9      652.16      680.57     14.77 o 
   5   5   9      211.64      231.72      6.19 o 
   6   5   9        5.71        5.36      1.78 o 
   7   5   9       98.35      108.69      4.27 o 
   8   5   9        4.90        3.42      3.06 o 
   9   5   9        2.20        1.50      3.27 o 
  -8   6   9      221.37      189.54      9.17 o 
  -7   6   9       11.76        6.96      1.70 o 
  -6   6   9      283.14      273.15      7.30 o 
  -5   6   9      478.62      467.98     15.92 o 
  -4   6   9        0.80        0.63      0.77 o 
  -3   6   9      236.80      241.60     10.78 o 
  -2   6   9        1.21        1.37      1.11 o 
  -1   6   9      101.25      101.40      4.56 o 
   0   6   9      384.94      412.98     13.11 o 
   1   6   9       61.59       61.85      4.54 o 
   2   6   9        9.23       10.06      1.73 o 
   3   6   9      191.11      222.65      7.29 o 
   4   6   9       28.90       29.13      2.09 o 
   5   6   9       42.03       47.34      2.69 o 
   6   6   9       21.57       20.15      2.73 o 
 -16   0  10      369.03      372.04     10.93 o 
 -14   0  10      149.31      131.50      5.59 o 
 -12   0  10        3.41        7.52      1.83 o 
 -10   0  10      692.08      687.14     18.45 o 
  -8   0  10      530.32      448.64      9.30 o 
  -6   0  10       72.26       87.59      3.96 o 
  -4   0  10      305.28      377.81     12.97 o 
  -2   0  10      616.03      668.66     14.44 o 
   0   0  10     3286.92     3564.37    175.69 o 
   2   0  10     3180.92     3252.80    118.07 o 
   4   0  10       45.62       48.43      5.24 o 
   6   0  10        4.89        5.82      1.63 o 
   8   0  10      394.39      368.59      9.86 o 
  10   0  10       31.85       31.66      4.00 o 
  12   0  10      348.59      369.40     16.36 o 
  14   0  10        1.25        1.45      1.31 o 
 -16   1  10      183.45      187.70      6.95 o 
 -15   1  10        0.27        0.86      0.54 o 
 -14   1  10       11.59       12.63      1.42 o 
 -13   1  10      614.87      624.18     13.11 o 
 -12   1  10       26.03       21.58      2.27 o 
 -11   1  10      176.74      159.37      5.00 o 
 -10   1  10     2165.19     2180.27     28.23 o 
  -9   1  10      882.79      850.48     10.47 o 
  -8   1  10      659.22      663.59      8.87 o 
  -7   1  10        4.68        2.77      0.80 o 
  -6   1  10        0.04        1.68      0.46 o 
  -5   1  10      301.36      295.19      5.61 o 
  -4   1  10       10.25        4.43      1.36 o 
  -3   1  10      362.57      402.79     10.46 o 
  -2   1  10      995.26     1033.23     21.42 o 
  -1   1  10      164.47      180.53      8.17 o 
   0   1  10      292.76      262.60      9.28 o 
   1   1  10        0.80        1.93      1.52 o 
   2   1  10      211.92      197.80      8.82 o 
   3   1  10        0.24        1.50      1.07 o 
   4   1  10        4.59        9.55      2.07 o 
   5   1  10      266.74      294.99      6.15 o 
   6   1  10      104.75      107.20      3.32 o 
   7   1  10       14.32       12.14      2.04 o 
   8   1  10        4.46       12.17      3.87 o 
   9   1  10       10.71       16.89      3.45 o 
  10   1  10      625.62      661.24     15.84 o 
  11   1  10      116.94      120.64      4.72 o 
  12   1  10      438.78      487.38     14.73 o 
  13   1  10      150.84      160.21      6.30 o 
  14   1  10      149.20      145.88      7.71 o 
 -15   2  10      110.25      109.16      4.02 o 
 -14   2  10        2.17        2.94      1.28 o 
 -13   2  10        9.58       10.76      1.53 o 
 -12   2  10       10.48        7.13      1.91 o 
 -11   2  10      365.05      386.53      8.26 o 
 -10   2  10      781.44      789.94     15.16 o 
  -9   2  10     2826.77     2815.66     34.03 o 
  -8   2  10     1189.72     1205.64     12.82 o 
  -7   2  10      515.67      482.55      6.33 o 
  -6   2  10      632.77      582.57      8.16 o 
  -5   2  10      528.77      474.06     12.64 o 
  -4   2  10       12.22       13.90      2.11 o 
  -3   2  10      191.77      171.42      6.38 o 
  -2   2  10        7.32        8.32      1.51 o 
  -1   2  10       42.17       31.13      2.17 o 
   0   2  10     1198.15     1188.13     30.11 o 
   1   2  10      491.40      466.28     11.09 o 
   2   2  10      927.03      896.38     15.19 o 
   3   2  10      197.76      173.64      5.44 o 
   4   2  10       32.43       35.60      2.43 o 
   5   2  10      141.00      125.29      4.90 o 
   6   2  10      736.68      724.36     24.68 o 
   7   2  10      164.15      164.16      5.80 o 
   8   2  10      352.65      378.95     11.03 o 
   9   2  10      154.54      151.02      5.06 o 
  10   2  10        1.49        1.18      0.93 o 
  11   2  10      165.02      187.94      6.59 o 
  12   2  10       55.20       60.92      4.17 o 
  13   2  10      147.63      151.07      6.04 o 
 -14   3  10       79.81       78.16      3.66 o 
 -13   3  10      665.64      680.49     14.69 o 
 -12   3  10       96.93       96.26      3.52 o 
 -11   3  10      735.08      728.71     13.94 o 
 -10   3  10       86.53       87.78      4.04 o 
  -9   3  10       63.48       64.76      3.42 o 
  -8   3  10      318.40      302.58      6.39 o 
  -7   3  10      264.23      263.01      6.58 o 
  -6   3  10       26.98       29.94      2.02 o 
  -5   3  10      705.41      637.16      9.21 o 
  -4   3  10        0.65        0.44      0.78 o 
  -3   3  10      385.35      356.81      6.35 o 
  -2   3  10      342.75      345.10      6.33 o 
  -1   3  10      466.18      442.85      7.65 o 
   0   3  10      102.78       91.56      2.77 o 
   1   3  10     2877.63     2907.87     23.63 o 
   2   3  10      148.70      123.57      3.41 o 
   3   3  10     1852.56     1764.69     28.03 o 
   4   3  10     1194.20     1139.79     24.20 o 
   5   3  10       99.86      103.93      5.15 o 
   6   3  10      368.69      356.19     11.43 o 
   7   3  10      380.11      386.67      9.73 o 
   8   3  10        3.36        4.74      1.99 o 
   9   3  10      391.85      385.13      9.88 o 
  10   3  10       51.90       58.06      3.36 o 
  11   3  10       18.10       16.67      1.65 o 
  12   3  10        1.76        0.50      0.74 o 
 -13   4  10        9.95       10.21      1.35 o 
 -12   4  10        4.54        3.86      1.62 o 
 -11   4  10      325.62      342.21      9.85 o 
 -10   4  10       30.33       31.18      3.35 o 
  -9   4  10      981.82      967.83     36.56 o 
  -8   4  10       19.53       16.92      2.38 o 
  -7   4  10      745.51      781.91     14.23 o 
  -6   4  10       49.63       46.06      3.00 o 
  -5   4  10       17.43       16.11      1.96 o 
  -4   4  10       89.52       95.36      3.65 o 
  -3   4  10     1389.93     1445.54     21.29 o 
  -2   4  10      240.42      251.07      5.83 o 
  -1   4  10      170.42      169.75      4.71 o 
   0   4  10        7.68        6.68      2.03 o 
   1   4  10      297.34      299.56      8.64 o 
   2   4  10      244.51      227.77      7.93 o 
   3   4  10       47.96       53.53      3.58 o 
   4   4  10       66.17       66.07      3.59 o 
   5   4  10      356.56      324.00      7.60 o 
   6   4  10      418.36      452.34     10.38 o 
   7   4  10        1.85        0.81      0.57 o 
   8   4  10        1.58        1.68      0.97 o 
   9   4  10        6.75        7.06      3.09 o 
  10   4  10      402.95      361.49     13.85 o 
 -11   5  10      131.02      122.14      4.27 o 
 -10   5  10      381.77      374.12     10.35 o 
  -9   5  10      141.93      140.46      5.33 o 
  -8   5  10       40.17       31.26      2.26 o 
  -7   5  10        0.89        1.05      0.65 o 
  -6   5  10        1.59        2.30      0.86 o 
  -5   5  10        1.87        2.92      1.04 o 
  -4   5  10        3.03        1.89      0.97 o 
  -3   5  10      574.84      579.40     19.59 o 
  -2   5  10        1.93        3.23      1.51 o 
  -1   5  10       68.02       70.49      4.09 o 
   0   5  10        1.04        0.87      0.92 o 
   1   5  10      774.52      827.44     17.51 o 
   2   5  10      232.48      257.28      8.55 o 
   3   5  10       37.49       42.11      3.25 o 
   4   5  10      301.40      318.66      7.65 o 
   5   5  10       40.91       37.27      2.55 o 
   6   5  10      166.31      175.07      5.98 o 
   7   5  10       62.19       57.18      3.32 o 
   8   5  10      168.85      176.95      7.03 o 
  -7   6  10       60.64       57.85      6.06 o 
  -6   6  10      449.86      419.10     12.76 o 
  -5   6  10       29.99       29.71      2.37 o 
  -4   6  10        1.08        2.10      1.36 o 
  -3   6  10      109.58      111.25      5.07 o 
  -2   6  10        0.57        1.08      1.61 o 
  -1   6  10      160.77      172.92      7.05 o 
   0   6  10      134.10      159.14      6.57 o 
   1   6  10       12.60       13.96      2.26 o 
   2   6  10      731.11      814.72     13.72 o 
   3   6  10       46.79       54.09      3.11 o 
   4   6  10        6.93        6.64      1.34 o 
   5   6  10       13.61        9.80      2.18 o 
 -15   0  11      808.02      807.16     27.26 o 
 -13   0  11     1254.61     1234.51     28.70 o 
 -11   0  11      422.84      429.46     13.60 o 
  -9   0  11     1404.32     1273.33     22.85 o 
  -7   0  11      144.39      142.27      4.69 o 
  -5   0  11      399.67      360.28      9.83 o 
  -3   0  11     1289.27     1345.97     29.21 o 
  -1   0  11     2328.94     2256.11    100.91 o 
   1   0  11      129.06       95.74      9.99 o 
   3   0  11      314.97      270.49      6.79 o 
   5   0  11       31.31       27.28      2.58 o 
   7   0  11      440.16      477.97     13.81 o 
   9   0  11       96.17      113.11      7.35 o 
  11   0  11       62.52       65.38      4.92 o 
  13   0  11      113.55      116.18      7.49 o 
 -16   1  11       55.24       59.33      3.73 o 
 -15   1  11        4.06        3.53      0.97 o 
 -14   1  11      154.95      167.37      4.55 o 
 -13   1  11      265.34      276.50      6.57 o 
 -12   1  11      125.19      127.10      4.96 o 
 -11   1  11      644.92      641.48     11.60 o 
 -10   1  11      359.68      380.55      6.48 o 
  -9   1  11      541.11      492.02      8.82 o 
  -8   1  11      116.20      101.87      3.23 o 
  -7   1  11      208.96      177.41      4.12 o 
  -6   1  11        2.30        2.00      0.66 o 
  -5   1  11      826.06      711.84     10.51 o 
  -4   1  11      160.85      130.26      3.35 o 
  -3   1  11     1435.36     1440.01     25.64 o 
  -2   1  11     2735.08     2726.60     69.61 o 
  -1   1  11      805.18      830.73     14.60 o 
   0   1  11      333.70      329.51      8.80 o 
   1   1  11        2.02        1.65      0.83 o 
   2   1  11     2114.47     2252.03     24.20 o 
   3   1  11        3.67        3.38      0.97 o 
   4   1  11        4.45        8.30      1.84 o 
   5   1  11       23.34       25.03      2.41 o 
   6   1  11       31.41       28.61      1.84 o 
   7   1  11        7.81        8.96      1.73 o 
   8   1  11       94.84      105.00      4.15 o 
   9   1  11      892.24      945.31     17.24 o 
  10   1  11       12.51       12.77      2.34 o 
  11   1  11       33.95       32.66      2.43 o 
  12   1  11       27.57       24.19      2.41 o 
  13   1  11       13.96       14.96      1.78 o 
 -15   2  11        0.91        1.54      0.87 o 
 -14   2  11       25.01       20.69      1.89 o 
 -13   2  11       31.92       24.50      2.00 o 
 -12   2  11      287.60      303.57      6.91 o 
 -11   2  11      198.34      193.59      5.43 o 
 -10   2  11      110.90      114.40      4.35 o 
  -9   2  11        5.20        5.27      1.13 o 
  -8   2  11       26.11       18.45      1.79 o 
  -7   2  11      199.56      188.66      4.56 o 
  -6   2  11      145.54      153.23      4.22 o 
  -5   2  11       52.45       49.95      2.30 o 
  -4   2  11      608.75      556.95     12.32 o 
  -3   2  11       65.60       68.93      2.84 o 
  -2   2  11      102.61       81.03      2.93 o 
  -1   2  11     1388.43     1333.36     20.80 o 
   0   2  11      195.78      221.08      5.92 o 
   1   2  11      757.67      751.33     11.59 o 
   2   2  11      636.84      640.06     20.95 o 
   3   2  11       13.64       15.43      1.69 o 
   4   2  11       82.97       72.11      3.57 o 
   5   2  11      318.18      316.36      8.93 o 
   6   2  11      267.92      257.06      8.17 o 
   7   2  11      588.41      595.97     15.71 o 
   8   2  11      898.83      927.59     17.89 o 
   9   2  11       13.48       10.07      2.58 o 
  10   2  11      289.22      307.49      6.85 o 
  11   2  11       31.93       27.55      3.11 o 
  12   2  11       25.67       24.75      2.12 o 
 -14   3  11      209.24      215.20     13.88 o 
 -13   3  11       56.23       57.72      3.01 o 
 -12   3  11       94.43       93.26      3.78 o 
 -11   3  11       21.47       17.23      1.80 o 
 -10   3  11      764.02      779.59     18.32 o 
  -9   3  11       46.65       47.09      3.01 o 
  -8   3  11        2.32        4.14      1.39 o 
  -7   3  11       46.04       44.92      3.23 o 
  -6   3  11      951.86      937.83     15.15 o 
  -5   3  11      343.63      309.40      7.78 o 
  -4   3  11       10.66       20.76      1.82 o 
  -3   3  11      253.65      230.85      4.85 o 
  -2   3  11      842.15      824.22     16.40 o 
  -1   3  11      527.88      553.52      8.04 o 
   0   3  11      253.30      220.10      4.72 o 
   1   3  11      340.03      310.56      5.96 o 
   2   3  11        5.97        4.33      1.13 o 
   3   3  11       86.87       84.96      3.16 o 
   4   3  11     1115.64     1062.78     53.43 o 
   5   3  11      362.17      319.32     11.12 o 
   6   3  11       65.76       75.06      4.91 o 
   7   3  11       66.25       74.47      7.45 o 
   8   3  11       41.28       39.01      2.91 o 
   9   3  11       22.77       16.79      2.21 o 
  10   3  11       28.15       31.54      2.37 o 
  11   3  11       10.65        8.62      1.66 o 
 -13   4  11       11.10       13.06      1.74 o 
 -12   4  11      141.81      155.15      7.49 o 
 -11   4  11       31.07       33.24      2.93 o 
 -10   4  11      238.46      228.53      8.59 o 
  -9   4  11       57.95       46.28      5.93 o 
  -8   4  11      185.95      176.28      5.60 o 
  -7   4  11      337.88      317.72     11.31 o 
  -6   4  11      105.27       96.72      5.29 o 
  -5   4  11       60.04       50.68      3.48 o 
  -4   4  11       15.02       22.33      2.57 o 
  -3   4  11      424.98      436.80     12.39 o 
  -2   4  11      329.80      317.83      9.68 o 
  -1   4  11        4.03        2.73      1.25 o 
   0   4  11       18.34       12.71      2.09 o 
   1   4  11      542.65      526.44     12.92 o 
   2   4  11       56.04       56.16      3.25 o 
   3   4  11       14.30       14.41      1.90 o 
   4   4  11       10.12        7.38      2.33 o 
   5   4  11      318.72      305.28      8.36 o 
   6   4  11        0.02        0.52      0.63 o 
   7   4  11       54.28       56.82      3.73 o 
   8   4  11      510.87      537.92     21.68 o 
   9   4  11       41.45       37.25      3.46 o 
  10   4  11      131.76       96.54     20.20 o 
 -10   5  11       89.03       79.56      4.60 o 
  -9   5  11        6.91        7.97      1.60 o 
  -8   5  11        8.34        8.15      1.71 o 
  -7   5  11        5.50        3.72      1.71 o 
  -6   5  11       83.24       88.82      3.85 o 
  -5   5  11     1162.33     1227.37     13.38 o 
  -4   5  11       10.14       10.41      2.35 o 
  -3   5  11      492.42      525.59     13.56 o 
  -2   5  11      132.82      140.67      6.43 o 
  -1   5  11      137.98      138.59      6.34 o 
   0   5  11      321.29      349.07      9.98 o 
   1   5  11      136.92      135.84      4.94 o 
   2   5  11        3.69        5.34      1.86 o 
   3   5  11       10.86       11.87      1.88 o 
   4   5  11       72.37       85.69      4.18 o 
   5   5  11      120.46      137.86      4.97 o 
   6   5  11        3.66        3.18      2.28 o 
   7   5  11        0.33        0.79      0.85 o 
   8   5  11        5.99        0.79      2.48 o 
  -6   6  11       18.91       14.91      2.54 o 
  -5   6  11       31.73       30.33      2.14 o 
  -4   6  11        6.63        6.62      1.53 o 
  -3   6  11        0.42        0.85      1.08 o 
  -2   6  11       33.70       32.14      2.85 o 
  -1   6  11      301.00      325.71     10.14 o 
   0   6  11        9.11       11.79      1.69 o 
   1   6  11      151.81      152.65      5.46 o 
   2   6  11       51.44       56.83      3.77 o 
   3   6  11        0.54        0.71      0.87 o 
   4   6  11       25.20       25.94      3.41 o 
 -16   0  12      310.68      355.46     11.68 o 
 -14   0  12        9.83        7.10      2.72 o 
 -12   0  12      195.70      198.01      9.88 o 
 -10   0  12     1191.56     1224.62     31.46 o 
  -8   0  12       45.57       48.41      3.03 o 
  -6   0  12      151.02      132.67      5.15 o 
  -4   0  12      656.17      530.72     14.59 o 
  -2   0  12     1083.67     1124.73     26.83 o 
   0   0  12      549.83      575.00     22.13 o 
   2   0  12     3685.97     3864.57     79.47 o 
   4   0  12      154.34      135.38      5.21 o 
   6   0  12      289.71      295.97     12.43 o 
   8   0  12       59.66       64.69      5.22 o 
  10   0  12      467.99      509.24     12.74 o 
  12   0  12       30.32       27.29      2.85 o 
 -16   1  12      125.05      123.34      5.27 o 
 -15   1  12      129.68      112.92      4.21 o 
 -14   1  12      116.67      117.02      4.93 o 
 -13   1  12       66.51       61.38      3.53 o 
 -12   1  12       29.45       26.75      2.57 o 
 -11   1  12      171.24      149.39      5.66 o 
 -10   1  12       52.68       57.69      3.45 o 
  -9   1  12      690.37      675.61      9.47 o 
  -8   1  12        1.80        2.45      0.72 o 
  -7   1  12      480.62      445.39      7.18 o 
  -6   1  12       14.92       11.82      1.74 o 
  -5   1  12      213.01      192.17      4.77 o 
  -4   1  12      862.15      849.77     14.92 o 
  -3   1  12     1078.84     1017.42     11.58 o 
  -2   1  12       13.25       14.17      1.90 o 
  -1   1  12       44.51       51.09      2.49 o 
   0   1  12       49.20       43.37      2.13 o 
   1   1  12      154.41      137.37      4.13 o 
   2   1  12      572.41      532.80      9.85 o 
   3   1  12       51.55       58.41      3.03 o 
   4   1  12      124.47      127.07      4.53 o 
   5   1  12      252.48      241.31      6.45 o 
   6   1  12     1664.52     1714.02     25.13 o 
   7   1  12        6.66        4.61      1.54 o 
   8   1  12      844.29      898.59     17.90 o 
   9   1  12      125.72      124.28      4.88 o 
  10   1  12      650.49      666.33     10.14 o 
  11   1  12       17.30       17.82      1.95 o 
  12   1  12      283.31      271.03      9.50 o 
 -15   2  12        1.89        0.74      0.54 o 
 -14   2  12       22.30       23.95      2.29 o 
 -13   2  12       83.30       94.05      3.79 o 
 -12   2  12      106.36      104.74      4.00 o 
 -11   2  12      627.75      618.03     11.94 o 
 -10   2  12       50.68       54.74      3.39 o 
  -9   2  12        2.37        2.08      1.11 o 
  -8   2  12      564.43      580.59     10.63 o 
  -7   2  12     1197.13     1180.44     18.37 o 
  -6   2  12      295.45      300.11      6.02 o 
  -5   2  12      868.48      847.02     13.09 o 
  -4   2  12       80.05       63.68      2.61 o 
  -3   2  12        1.45        3.10      1.05 o 
  -2   2  12        0.67        4.56      1.27 o 
  -1   2  12      235.86      206.51      4.92 o 
   0   2  12        0.08        0.58      0.47 o 
   1   2  12      857.24      924.31     13.99 o 
   2   2  12      287.29      290.69      6.71 o 
   3   2  12       21.50       16.85      2.46 o 
   4   2  12        9.88       10.34      3.05 o 
   5   2  12        7.51       10.50      4.20 o 
   6   2  12       44.16       48.59      4.45 o 
   7   2  12       97.24       95.79      5.67 o 
   8   2  12      128.40      131.80      6.22 o 
   9   2  12      305.91      288.90     11.72 o 
  10   2  12        2.92        2.15      0.95 o 
  11   2  12        4.48        3.78      1.30 o 
  12   2  12      182.05      182.74      9.02 o 
 -14   3  12       13.03       16.90      2.87 o 
 -13   3  12        5.99        5.40      1.10 o 
 -12   3  12       88.87       84.47      4.55 o 
 -11   3  12       45.27       43.37      2.75 o 
 -10   3  12        1.12        0.99      0.78 o 
  -9   3  12      853.73      882.14     38.44 o 
  -8   3  12       34.36       33.24      3.58 o 
  -7   3  12        0.50        0.93      1.28 o 
  -6   3  12       26.26       22.01      2.29 o 
  -5   3  12      718.26      738.56     12.94 o 
  -4   3  12        1.41        0.84      0.48 o 
  -3   3  12      665.62      631.25     14.46 o 
  -2   3  12       48.55       38.83      2.21 o 
  -1   3  12        3.95        7.08      1.26 o 
   0   3  12      161.87      158.00      4.82 o 
   1   3  12       16.20       16.39      1.80 o 
   2   3  12     2906.16     2956.06    117.96 o 
   3   3  12      896.93      943.26     26.13 o 
   4   3  12        7.57        5.04      2.22 o 
   5   3  12      681.88      705.62     17.20 o 
   6   3  12       75.35       90.62      5.93 o 
   7   3  12      237.97      239.21      8.78 o 
   8   3  12       12.13       10.21      4.62 o 
   9   3  12      139.64      148.04      6.36 o 
  10   3  12        1.34        3.37      3.96 o 
  11   3  12       73.72       56.59      5.93 o 
 -12   4  12      110.86      118.31      6.95 o 
 -11   4  12        2.67        3.01      1.69 o 
 -10   4  12      360.26      391.97     15.53 o 
  -9   4  12      408.77      445.93     17.65 o 
  -8   4  12       35.79       40.75      3.48 o 
  -7   4  12      152.14      159.96      6.88 o 
  -6   4  12       70.44       69.06      4.27 o 
  -5   4  12       31.19       40.11      3.20 o 
  -4   4  12       48.98       46.60      4.54 o 
  -3   4  12        7.21        7.69      2.41 o 
  -2   4  12       69.67       67.29      3.80 o 
  -1   4  12       51.42       60.52      4.45 o 
   0   4  12      203.31      196.63      6.83 o 
   1   4  12      152.97      163.84      5.43 o 
   2   4  12       23.92       22.68      2.06 o 
   3   4  12        5.02        5.06      1.51 o 
   4   4  12      247.70      218.45      6.18 o 
   5   4  12      140.93      135.10      4.70 o 
   6   4  12       16.00       14.34      4.65 o 
   7   4  12       87.90      100.86      4.75 o 
   8   4  12       35.43       33.17      8.89 o 
   9   4  12       79.88       85.22      8.52 o 
 -10   5  12        0.64        0.39      0.91 o 
  -9   5  12       20.21       18.98      1.76 o 
  -8   5  12      126.75      124.37      8.73 o 
  -7   5  12        1.09        1.60      1.20 o 
  -6   5  12       43.87       57.84      3.91 o 
  -5   5  12       44.55       39.19      2.37 o 
  -4   5  12       62.16       58.48      3.14 o 
  -3   5  12      145.12      152.23      5.08 o 
  -2   5  12       63.22       65.01      3.73 o 
  -1   5  12       57.15       69.80      3.59 o 
   0   5  12       37.09       41.63      2.36 o 
   1   5  12       47.67       52.75      3.06 o 
   2   5  12       44.31       48.29      2.88 o 
   3   5  12       17.56       13.28      1.52 o 
   4   5  12       73.40       73.36      3.99 o 
   5   5  12      134.79      126.43      5.17 o 
   6   5  12      155.07      145.09     13.80 o 
   7   5  12       12.14       15.34      2.62 o 
  -5   6  12        0.61        0.63      1.01 o 
  -4   6  12      406.64      417.96     10.31 o 
  -3   6  12      283.52      294.63      9.86 o 
  -2   6  12        6.83        9.62      2.13 o 
  -1   6  12      152.80      146.04      6.52 o 
   0   6  12       73.53       83.19      4.66 o 
   1   6  12        4.22        3.68      1.06 o 
   2   6  12       64.32       52.38      4.01 o 
   3   6  12        2.67        0.71      4.23 o 
 -15   0  13        6.57       14.42      2.06 o 
 -13   0  13      538.65      546.17     20.98 o 
 -11   0  13      848.27      856.52     23.54 o 
  -9   0  13      239.39      229.40      7.19 o 
  -7   0  13     1186.55     1127.89     20.19 o 
  -5   0  13     1685.72     1550.57     57.11 o 
  -3   0  13      706.51      780.10     23.66 o 
  -1   0  13      360.22      354.09      9.90 o 
   1   0  13        2.73        5.87      2.03 o 
   3   0  13      685.38      622.29     29.41 o 
   5   0  13      768.09      781.65     19.41 o 
   7   0  13       17.89       17.77      4.83 o 
   9   0  13     1036.11     1065.31     46.34 o 
  11   0  13       27.94       24.24      2.91 o 
 -15   1  13      184.10      194.70      9.99 o 
 -14   1  13       15.09       21.91      2.07 o 
 -13   1  13       99.02       99.69      4.67 o 
 -12   1  13        0.65        0.99      0.67 o 
 -11   1  13       64.82       61.16      3.49 o 
 -10   1  13        3.22        3.74      1.49 o 
  -9   1  13     1956.54     1939.20     44.36 o 
  -8   1  13      331.34      332.48      6.69 o 
  -7   1  13      176.16      161.24      4.78 o 
  -6   1  13        4.13        6.00      1.41 o 
  -5   1  13       36.86       38.06      2.06 o 
  -4   1  13       11.19        9.36      2.10 o 
  -3   1  13       47.32       45.54      2.78 o 
  -2   1  13      162.50      141.96      4.28 o 
  -1   1  13      450.05      433.54      7.29 o 
   0   1  13      287.40      279.52      5.74 o 
   1   1  13      342.16      331.37      6.97 o 
   2   1  13      174.41      161.38      4.94 o 
   3   1  13      618.83      621.82     15.47 o 
   4   1  13        3.29        7.02      2.56 o 
   5   1  13      465.30      464.30     11.67 o 
   6   1  13       93.22      101.34      4.47 o 
   7   1  13      743.69      781.91     23.68 o 
   8   1  13      272.89      278.89     11.12 o 
   9   1  13        6.10        5.04      3.51 o 
  10   1  13        8.19        9.49      1.59 o 
  11   1  13      198.64      189.11      9.25 o 
  12   1  13       25.95       26.07      3.41 o 
 -15   2  13       35.74       42.13      4.61 o 
 -14   2  13      169.77      192.63      6.85 o 
 -13   2  13        9.38       10.70      1.35 o 
 -12   2  13      174.59      163.53      5.23 o 
 -11   2  13       54.02       57.05      3.26 o 
 -10   2  13      162.12      169.31      5.52 o 
  -9   2  13      135.86      158.23      7.37 o 
  -8   2  13      215.97      203.16      6.96 o 
  -7   2  13     1092.42     1130.41     15.89 o 
  -6   2  13      482.74      498.63      9.23 o 
  -5   2  13       81.93       87.06      3.15 o 
  -4   2  13      177.87      192.18      4.56 o 
  -3   2  13      111.72       94.00      3.37 o 
  -2   2  13      798.50      784.06     13.08 o 
  -1   2  13       49.05       43.42      2.68 o 
   0   2  13      561.02      565.44      7.98 o 
   1   2  13      752.39      769.99     15.65 o 
   2   2  13        2.08        3.08      1.40 o 
   3   2  13      119.91      128.33      7.85 o 
   4   2  13     1757.95     1915.91     32.67 o 
   5   2  13      262.12      282.52     11.65 o 
   6   2  13      420.13      424.84     18.55 o 
   7   2  13      176.91      179.54      8.03 o 
   8   2  13       57.27       51.14      4.25 o 
   9   2  13      245.45      247.10      9.07 o 
  10   2  13      157.07      150.80      7.38 o 
  11   2  13       16.63        8.57      3.14 o 
 -14   3  13       16.21       13.19      2.18 o 
 -13   3  13        0.17        0.20      0.60 o 
 -12   3  13      349.69      353.73     20.37 o 
 -11   3  13        9.13        8.67      1.82 o 
 -10   3  13      392.58      367.21     18.30 o 
  -9   3  13       18.72       18.51      4.22 o 
  -8   3  13      600.65      609.57     19.92 o 
  -7   3  13      215.51      217.69      7.48 o 
  -6   3  13      408.47      449.17     14.93 o 
  -5   3  13       53.45       44.41      3.11 o 
  -4   3  13      215.53      219.07      5.99 o 
  -3   3  13      109.13       96.55      3.75 o 
  -2   3  13       50.17       42.50      2.57 o 
  -1   3  13      292.41      313.69      6.47 o 
   0   3  13       17.51       14.69      1.94 o 
   1   3  13      577.69      532.20     26.61 o 
   2   3  13      888.61      871.59     35.22 o 
   3   3  13      249.52      232.44      9.57 o 
   4   3  13       46.04       52.37      4.11 o 
   5   3  13      137.61      138.50      8.04 o 
   6   3  13       44.52       39.92      3.44 o 
   7   3  13       51.20       46.65      3.40 o 
   8   3  13      116.13      125.34      5.87 o 
   9   3  13      132.54      123.60      5.56 o 
  10   3  13      228.88      202.59      7.50 o 
 -12   4  13      157.01      167.00      6.44 o 
 -11   4  13       12.13       12.61      2.93 o 
 -10   4  13      381.78      411.77     15.65 o 
  -9   4  13        3.49        3.36      1.98 o 
  -8   4  13      221.78      248.44     11.91 o 
  -7   4  13        0.30        0.79      1.34 o 
  -6   4  13       81.41       84.93      5.53 o 
  -5   4  13       97.21       89.30      4.62 o 
  -4   4  13        0.23        1.49      0.98 o 
  -3   4  13      216.44      196.57      6.13 o 
  -2   4  13      670.08      739.63     13.46 o 
  -1   4  13        6.19        7.58      5.40 o 
   0   4  13       49.07       49.61      3.40 o 
   1   4  13       62.31       63.85      3.86 o 
   2   4  13      508.27      500.05     17.26 o 
   3   4  13       18.41       11.98      2.86 o 
   4   4  13      238.21      238.62      6.98 o 
   5   4  13      144.25      126.11      4.90 o 
   6   4  13      194.72      205.21     17.17 o 
   7   4  13        1.84        1.94      1.60 o 
   8   4  13       13.36       14.55      2.92 o 
   9   4  13      267.43      240.76     11.25 o 
  -9   5  13      265.64      264.08      8.93 o 
  -8   5  13        1.59        1.43      0.81 o 
  -7   5  13       57.90       58.14      3.69 o 
  -6   5  13      714.39      649.25     20.82 o 
  -5   5  13      233.71      238.86      6.48 o 
  -4   5  13        0.47        0.62      0.73 o 
  -3   5  13      491.06      496.30     12.79 o 
  -2   5  13      121.43      120.07      5.03 o 
  -1   5  13      414.18      411.85     11.19 o 
   0   5  13       24.80       27.47      2.17 o 
   1   5  13        7.84        6.03      1.39 o 
   2   5  13       46.47       42.64      3.28 o 
   3   5  13      155.33      164.76      8.06 o 
   4   5  13      244.96      259.63     15.84 o 
   5   5  13      141.62      153.65      9.51 o 
   6   5  13        5.61        4.89      1.72 o 
  -3   6  13      365.08      344.28     16.91 o 
  -2   6  13       26.88       27.44      3.30 o 
  -1   6  13        0.10        0.07      0.40 o 
   0   6  13        5.57        5.33      1.12 o 
 -14   0  14       53.77       63.13      4.99 o 
 -12   0  14        1.06        1.97      1.39 o 
 -10   0  14        5.98        6.48      3.99 o 
  -8   0  14     2438.06     2466.23     42.43 o 
  -6   0  14       11.20        7.57      4.02 o 
  -4   0  14        1.78        1.14      1.20 o 
  -2   0  14      381.70      408.73      8.94 o 
   0   0  14      432.79      422.94      9.88 o 
   2   0  14      137.72      138.23     10.09 o 
   4   0  14       54.28       60.09      4.13 o 
   6   0  14        9.85       15.23      4.09 o 
   8   0  14      842.55      898.40     38.67 o 
  10   0  14      552.35      544.38     27.53 o 
 -15   1  14      256.69      270.05      9.45 o 
 -14   1  14        0.21        0.55      0.60 o 
 -13   1  14       51.51       46.47      3.43 o 
 -12   1  14      104.29      102.79      3.77 o 
 -11   1  14       52.72       41.44      2.83 o 
 -10   1  14      410.47      450.87     10.76 o 
  -9   1  14      191.20      186.37      7.22 o 
  -8   1  14      418.63      418.24     10.21 o 
  -7   1  14     1011.58      989.22     13.21 o 
  -6   1  14      569.13      551.32     11.03 o 
  -5   1  14       84.80       75.71      3.82 o 
  -4   1  14      358.91      343.46      6.86 o 
  -3   1  14       10.24        8.51      2.83 o 
  -2   1  14      348.39      351.01      6.84 o 
  -1   1  14      337.58      344.55      6.57 o 
   0   1  14      544.17      546.36      8.96 o 
   1   1  14      158.41      166.97      4.99 o 
   2   1  14     1340.35     1362.52     37.47 o 
   3   1  14       40.35       46.22      2.57 o 
   4   1  14      295.91      306.04      7.78 o 
   5   1  14       24.96       23.20      2.59 o 
   6   1  14        0.41        1.05      0.85 o 
   7   1  14       53.09       49.50      4.03 o 
   8   1  14      105.00      104.85      6.66 o 
   9   1  14        8.87        7.59      5.71 o 
  10   1  14       76.21       72.55      5.75 o 
  11   1  14        0.61        1.45      1.99 o 
 -14   2  14      154.49      149.51      6.13 o 
 -13   2  14      227.65      222.52      8.63 o 
 -12   2  14        0.40        0.78      0.62 o 
 -11   2  14      165.38      154.18      5.21 o 
 -10   2  14       28.51       25.33      2.47 o 
  -9   2  14     1095.50     1128.17     19.98 o 
  -8   2  14       57.88       56.15      4.49 o 
  -7   2  14       16.29       14.82      2.24 o 
  -6   2  14      233.41      263.84      5.69 o 
  -5   2  14      390.53      362.45      7.00 o 
  -4   2  14      523.87      503.19      9.82 o 
  -3   2  14      536.31      503.18     11.51 o 
  -2   2  14       11.64        9.19      3.29 o 
  -1   2  14      151.16      160.69      5.37 o 
   0   2  14     1119.35     1170.44     18.53 o 
   1   2  14       62.68       59.79      3.08 o 
   2   2  14      420.05      420.89     22.39 o 
   3   2  14      436.20      428.06     11.77 o 
   4   2  14      325.25      350.18     17.92 o 
   5   2  14      548.23      591.06     21.21 o 
   6   2  14      116.59      121.01      8.00 o 
   7   2  14      211.19      210.28     10.91 o 
   8   2  14       92.89       91.52      7.07 o 
   9   2  14      108.03      116.61      6.70 o 
  10   2  14        3.60        4.26      3.85 o 
 -13   3  14      123.11      137.00      8.25 o 
 -12   3  14        1.42        2.31      1.73 o 
 -11   3  14        8.67       12.26      2.37 o 
 -10   3  14      152.35      153.65      8.70 o 
  -9   3  14      401.77      417.80     13.95 o 
  -8   3  14      171.09      165.83      8.24 o 
  -7   3  14      136.14      135.94      5.56 o 
  -6   3  14        6.09        8.40      5.83 o 
  -5   3  14     1164.83     1144.40     45.11 o 
  -4   3  14       89.48       84.06      4.91 o 
  -3   3  14       20.43       15.67      2.52 o 
  -2   3  14      801.39      739.37     15.59 o 
  -1   3  14     1280.70     1273.73     32.81 o 
   0   3  14       82.76       88.13      4.06 o 
   1   3  14      901.22      995.61     20.65 o 
   2   3  14      125.75      132.09      7.06 o 
   3   3  14       56.23       58.15      4.36 o 
   4   3  14        8.60        8.18      5.18 o 
   5   3  14       47.14       45.67      4.78 o 
   6   3  14       26.03       21.03      4.05 o 
   7   3  14      474.73      544.98     20.50 o 
   8   3  14       56.10       49.66      4.68 o 
   9   3  14      111.35      107.84      6.27 o 
 -11   4  14      295.11      317.39     10.56 o 
 -10   4  14        0.36        1.05      1.62 o 
  -9   4  14      924.23      963.87     19.90 o 
  -8   4  14       52.69       55.48      4.73 o 
  -7   4  14       84.29       91.10      5.20 o 
  -6   4  14      116.28      130.22      5.60 o 
  -5   4  14      506.93      524.05     15.02 o 
  -4   4  14       16.23       14.36      2.54 o 
  -3   4  14      424.29      448.82      9.82 o 
  -2   4  14      221.23      236.98      6.50 o 
  -1   4  14        3.63        5.27      2.21 o 
   0   4  14      160.39      153.76      6.65 o 
   1   4  14      544.29      571.04     16.63 o 
   2   4  14        6.79        7.41      2.82 o 
   3   4  14      562.86      594.61     12.20 o 
   4   4  14        0.69        1.48      1.21 o 
   5   4  14       62.75       60.48      5.38 o 
   6   4  14       16.09       23.37      2.90 o 
   7   4  14       53.82       43.38      5.56 o 
   8   4  14       58.93       61.45      6.45 o 
  -8   5  14      148.93      145.40      5.88 o 
  -7   5  14      166.70      166.75      5.57 o 
  -6   5  14        4.40        7.64      1.24 o 
  -5   5  14      109.25      107.13      4.47 o 
  -4   5  14       89.45       91.75      4.34 o 
  -3   5  14       11.73       11.62      1.63 o 
  -2   5  14      375.59      388.98     10.49 o 
  -1   5  14       17.35       18.00      1.67 o 
   0   5  14      100.80      108.80      5.25 o 
   1   5  14      335.63      310.55     14.31 o 
   2   5  14      358.45      369.64     13.77 o 
   3   5  14      393.83      406.97     14.64 o 
   4   5  14       68.60       86.74      8.47 o 
   5   5  14        8.50        9.99      2.27 o 
 -13   0  15      171.11      182.18      8.65 o 
 -11   0  15       54.75       52.77      5.02 o 
  -9   0  15     3701.63     4144.87    176.30 o 
  -7   0  15      851.42      876.94     20.55 o 
  -5   0  15      497.45      509.65     17.61 o 
  -3   0  15     3014.87     3251.39     68.52 o 
  -1   0  15     1685.82     1705.41     50.83 o 
   1   0  15      862.20      932.09     28.27 o 
   3   0  15      861.80      919.65     42.87 o 
   5   0  15        4.93        7.29      5.62 o 
   7   0  15       18.70       16.60      4.12 o 
   9   0  15       28.55       28.04      4.89 o 
  11   0  15        5.50        3.79      1.56 o 
 -14   1  15      175.46      180.64      6.05 o 
 -13   1  15      100.21       85.42      4.22 o 
 -12   1  15       57.70       53.06      2.88 o 
 -11   1  15     1401.98     1444.19     21.20 o 
 -10   1  15       99.20       99.02      5.64 o 
  -9   1  15      192.30      180.83      5.72 o 
  -8   1  15      298.30      290.65      7.82 o 
  -7   1  15      787.28      742.97     17.58 o 
  -6   1  15      644.29      639.33     11.70 o 
  -5   1  15      327.22      314.82      8.14 o 
  -4   1  15       83.61       93.53      4.33 o 
  -3   1  15       27.12       37.91      2.57 o 
  -2   1  15      214.73      223.62      6.01 o 
  -1   1  15      497.26      487.55     10.77 o 
   0   1  15      121.77      131.34      4.86 o 
   1   1  15      164.60      157.34      5.35 o 
   2   1  15      139.36      158.05      7.13 o 
   3   1  15        7.17        9.37      2.61 o 
   4   1  15      185.21      187.36      7.54 o 
   5   1  15      295.74      303.91      8.58 o 
   6   1  15       16.20       12.54      3.13 o 
   7   1  15       54.33       56.89      4.18 o 
   8   1  15       26.99       28.51      3.39 o 
   9   1  15     1132.93     1015.72     83.52 o 
  10   1  15      593.96      581.42     31.45 o 
  11   1  15       92.77       82.05      7.70 o 
 -13   2  15        1.61        1.73      0.97 o 
 -12   2  15      444.02      462.78     11.87 o 
 -11   2  15        4.09        3.83      1.45 o 
 -10   2  15      319.33      333.41      7.82 o 
  -9   2  15        0.98        3.00      1.36 o 
  -8   2  15       13.55       15.84      3.04 o 
  -7   2  15       50.92       51.28      3.09 o 
  -6   2  15      110.19      116.00      4.64 o 
  -5   2  15       84.66       83.55      4.68 o 
  -4   2  15       56.13       56.84      3.27 o 
  -3   2  15       20.27       20.49      2.18 o 
  -2   2  15       19.43       22.16      2.58 o 
  -1   2  15      318.52      355.51      7.68 o 
   0   2  15       35.72       31.67      2.68 o 
   1   2  15      124.16      125.84      5.28 o 
   2   2  15      454.25      461.51     17.11 o 
   3   2  15      466.84      521.47     14.98 o 
   4   2  15       37.56       34.95      3.57 o 
   5   2  15      400.28      398.47     20.94 o 
   6   2  15      859.39      878.75     25.73 o 
   7   2  15       41.14       45.05      4.28 o 
   8   2  15      101.85      108.21      6.68 o 
   9   2  15      124.05      130.03      9.73 o 
  10   2  15       20.25       18.24      3.08 o 
 -12   3  15       34.62       37.59      3.45 o 
 -11   3  15       44.34       48.91      5.15 o 
 -10   3  15       98.86       96.32      5.63 o 
  -9   3  15      165.51      154.56      9.62 o 
  -8   3  15        4.93        6.12      4.13 o 
  -7   3  15       12.10       14.52      3.09 o 
  -6   3  15      251.50      248.02      7.81 o 
  -5   3  15      250.20      241.34      6.69 o 
  -4   3  15       11.78       17.86      2.61 o 
  -3   3  15        4.89        2.32      0.93 o 
  -2   3  15      418.88      473.01     11.91 o 
  -1   3  15       30.38       32.24      2.44 o 
   0   3  15      564.52      582.80     13.54 o 
   1   3  15       13.18       21.48      2.37 o 
   2   3  15      403.06      381.35     12.73 o 
   3   3  15       33.33       31.27      4.55 o 
   4   3  15      101.68      107.74      8.77 o 
   5   3  15       77.88       70.75      5.13 o 
   6   3  15      426.46      465.19     18.13 o 
   7   3  15        3.78        3.89      3.49 o 
   8   3  15        0.15        0.31      0.43 o 
   9   3  15        4.76        7.29      1.86 o 
 -11   4  15        6.17        6.58      1.80 o 
 -10   4  15      645.04      637.31     18.04 o 
  -9   4  15       25.49       27.76      3.12 o 
  -8   4  15        2.22        1.73      1.40 o 
  -7   4  15        5.06        6.64      2.22 o 
  -6   4  15      276.25      303.53     11.07 o 
  -5   4  15       42.19       43.50      2.92 o 
  -4   4  15      116.68      117.34      4.60 o 
  -3   4  15      435.60      406.16     14.68 o 
  -2   4  15        0.18        0.76      0.61 o 
  -1   4  15        1.56        1.06      0.79 o 
   0   4  15      151.99      156.11      5.88 o 
   1   4  15        0.06        0.39      0.91 o 
   2   4  15      125.38      123.97      5.88 o 
   3   4  15      218.92      201.59      7.44 o 
   4   4  15       16.37       16.71      3.41 o 
   5   4  15       93.77      104.22      6.22 o 
   6   4  15        2.15        1.14      2.03 o 
   7   4  15       10.07        5.70      1.80 o 
  -6   5  15       88.85       89.41      5.88 o 
  -5   5  15      161.42      161.29      6.66 o 
  -4   5  15        0.07        0.28      0.71 o 
  -3   5  15       42.59       44.39      2.58 o 
  -2   5  15        6.16        7.32      1.27 o 
  -1   5  15       39.95       35.59      2.57 o 
   0   5  15      143.85      126.08      5.09 o 
   1   5  15       57.73       48.37      3.78 o 
   2   5  15       10.29        7.81      1.43 o 
   3   5  15      165.76      171.43      9.30 o 
 -14   0  16        8.58        8.27      2.40 o 
 -12   0  16        2.52        5.13      1.75 o 
 -10   0  16      901.06      921.25     26.69 o 
  -8   0  16        2.58        3.14      2.20 o 
  -6   0  16      696.59      734.87     28.30 o 
  -4   0  16        6.77        7.47      2.13 o 
  -2   0  16     3653.69     3922.40     84.32 o 
   0   0  16        1.50        1.93      1.29 o 
   2   0  16     2698.46     2945.07     94.96 o 
   4   0  16      166.07      167.88      8.66 o 
   6   0  16      118.16      119.87     11.86 o 
   8   0  16      623.19      652.32     31.96 o 
  10   0  16       69.35       60.50      6.04 o 
 -14   1  16      341.62      342.82     18.66 o 
 -13   1  16       21.97       26.64      2.34 o 
 -12   1  16       37.48       39.89      3.14 o 
 -11   1  16       30.23       28.30      2.39 o 
 -10   1  16        9.74        9.02      2.24 o 
  -9   1  16      869.01      882.36     26.10 o 
  -8   1  16        3.41        2.74      1.15 o 
  -7   1  16      109.10      104.82      5.49 o 
  -6   1  16        9.17       10.71      4.56 o 
  -5   1  16      499.15      522.73     14.75 o 
  -4   1  16       84.30       95.33      4.55 o 
  -3   1  16      778.78      786.74     12.33 o 
  -2   1  16       37.66       40.22      2.79 o 
  -1   1  16       45.76       43.52      2.99 o 
   0   1  16       57.89       52.23      3.23 o 
   1   1  16      305.50      328.42     14.83 o 
   2   1  16      100.32      108.13      6.07 o 
   3   1  16      436.75      461.81     18.49 o 
   4   1  16      141.83      137.93      5.68 o 
   5   1  16        0.85        0.66      0.55 o 
   6   1  16      317.31      302.73      8.97 o 
   7   1  16       40.00       39.27      3.59 o 
   8   1  16       27.06       23.85      2.85 o 
   9   1  16       70.77       73.17      7.70 o 
  10   1  16       88.41       72.89      7.46 o 
 -13   2  16      125.05      110.56      5.52 o 
 -12   2  16      107.89       94.88      4.59 o 
 -11   2  16       19.71       18.76      1.97 o 
 -10   2  16        4.09        5.20      1.71 o 
  -9   2  16      557.53      524.70      9.74 o 
  -8   2  16        6.50        4.48      2.53 o 
  -7   2  16       37.28       34.89      2.65 o 
  -6   2  16       12.99       10.96      1.97 o 
  -5   2  16       48.27       39.86      2.96 o 
  -4   2  16        1.47        2.57      1.34 o 
  -3   2  16        1.61        3.69      1.51 o 
  -2   2  16      256.41      254.25      7.60 o 
  -1   2  16      670.85      682.48     13.90 o 
   0   2  16        0.94        0.33      0.88 o 
   1   2  16       79.20       87.38      5.79 o 
   2   2  16       41.23       44.96      3.89 o 
   3   2  16       50.33       55.01      4.67 o 
   4   2  16       65.45       65.74      5.60 o 
   5   2  16       60.05       55.82      4.69 o 
   6   2  16        5.69        6.64      5.71 o 
   7   2  16      405.45      422.01     16.28 o 
   8   2  16       16.33       16.60     11.76 o 
   9   2  16      356.64      319.96     16.41 o 
 -11   3  16       50.55       58.25      4.64 o 
 -10   3  16        3.68        5.87      2.11 o 
  -9   3  16      265.68      269.71     11.67 o 
  -8   3  16       84.17       83.22      4.69 o 
  -7   3  16       82.61       77.83      4.76 o 
  -6   3  16      304.55      281.43      8.34 o 
  -5   3  16      483.92      482.04     10.97 o 
  -4   3  16      143.94      141.38      6.03 o 
  -3   3  16      272.39      273.41      9.52 o 
  -2   3  16       31.98       36.00      3.02 o 
  -1   3  16      113.58      105.55      5.28 o 
   0   3  16       26.40       28.90      2.48 o 
   1   3  16       13.24       14.33      2.49 o 
   2   3  16      120.68      119.53      6.23 o 
   3   3  16      277.74      290.93     10.00 o 
   4   3  16       62.51       51.84      4.57 o 
   5   3  16       25.83       22.74      2.97 o 
   6   3  16        6.51        5.55      4.66 o 
   7   3  16       44.22       40.45      3.54 o 
   8   3  16       23.69       22.36      3.19 o 
 -10   4  16       17.69       19.70      2.11 o 
  -9   4  16      105.25      110.01      6.35 o 
  -8   4  16        4.83        5.46      2.20 o 
  -7   4  16       17.54       18.74      2.19 o 
  -6   4  16       30.55       23.72      2.65 o 
  -5   4  16        1.57        0.82      0.70 o 
  -4   4  16       35.53       36.84      2.47 o 
  -3   4  16       18.43       14.95      2.02 o 
  -2   4  16        0.46        0.17      1.36 o 
  -1   4  16       95.49       94.45      6.60 o 
   0   4  16        4.94        7.14      4.15 o 
   1   4  16      396.84      371.24     11.94 o 
   2   4  16      186.84      174.56      7.92 o 
   3   4  16      181.32      147.40      7.41 o 
   4   4  16      422.74      397.22     15.10 o 
   5   4  16       42.02       41.06      3.52 o 
  -4   5  16        8.07        7.65      1.99 o 
  -3   5  16      242.12      221.87      7.81 o 
  -2   5  16      211.94      187.88      9.76 o 
  -1   5  16      182.28      196.55     10.72 o 
   0   5  16       23.83       26.26      3.28 o 
 -13   0  17       48.63       55.76      6.77 o 
 -11   0  17       37.69       33.47      5.82 o 
  -9   0  17       50.44       57.22      9.04 o 
  -7   0  17     1004.47     1076.85     29.79 o 
  -5   0  17     1995.20     2105.95     58.03 o 
  -3   0  17       71.41       56.99      5.13 o 
  -1   0  17     1037.07     1095.17     42.22 o 
   1   0  17      223.72      230.26     10.68 o 
   3   0  17       32.88       28.07      3.75 o 
   5   0  17       47.30       42.35      5.90 o 
   7   0  17      348.38      370.38     20.97 o 
   9   0  17      790.28      708.88     47.27 o 
 -13   1  17        0.88        1.31      1.62 o 
 -12   1  17       30.15       28.13      2.45 o 
 -11   1  17        7.08        9.44      1.75 o 
 -10   1  17      513.62      534.40     16.78 o 
  -9   1  17       98.89       94.24      4.42 o 
  -8   1  17       35.87       34.63      3.24 o 
  -7   1  17      284.06      292.16      9.53 o 
  -6   1  17        2.40        1.48      0.92 o 
  -5   1  17      106.38      112.01      5.19 o 
  -4   1  17      217.66      218.63      7.99 o 
  -3   1  17      497.42      537.10     13.69 o 
  -2   1  17       43.36       55.78      3.84 o 
  -1   1  17      466.87      509.61     11.59 o 
   0   1  17       38.39       46.23      4.51 o 
   1   1  17       18.58       20.44      4.37 o 
   2   1  17        6.64        6.89      2.97 o 
   3   1  17      218.95      217.98     10.79 o 
   4   1  17       21.75       20.94      3.26 o 
   5   1  17      560.19      615.20     21.85 o 
   6   1  17       77.17       77.45      8.52 o 
   7   1  17      285.82      299.49     17.65 o 
   8   1  17       88.52       84.62      8.30 o 
   9   1  17      306.07      284.19     13.86 o 
 -12   2  17       64.30       63.27      4.56 o 
 -11   2  17      152.93      145.76      4.91 o 
 -10   2  17       13.40       12.58      2.46 o 
  -9   2  17       21.62       18.53      2.34 o 
  -8   2  17       36.63       33.91      2.65 o 
  -7   2  17      506.47      515.37     14.47 o 
  -6   2  17        4.80        4.48      2.16 o 
  -5   2  17      149.58      148.44      5.49 o 
  -4   2  17      164.65      160.90      5.65 o 
  -3   2  17       24.73       26.77      2.76 o 
  -2   2  17      282.58      306.03      7.97 o 
  -1   2  17      280.84      278.53      8.22 o 
   0   2  17       66.45       61.41      5.25 o 
   1   2  17       46.40       46.80      4.50 o 
   2   2  17      220.04      213.83     11.23 o 
   3   2  17      143.32      139.20      9.48 o 
   4   2  17      108.88      115.05      6.24 o 
   5   2  17       13.60       15.99      2.51 o 
   6   2  17       19.97       23.58      2.84 o 
   7   2  17        4.64        4.83      9.36 o 
   8   2  17        8.27        5.81      6.41 o 
 -11   3  17       62.43       50.06      5.60 o 
 -10   3  17      104.50      108.38      8.50 o 
  -9   3  17       13.07       11.30      2.53 o 
  -8   3  17      248.58      220.72      8.85 o 
  -7   3  17       32.50       26.95      2.48 o 
  -6   3  17      305.75      339.59     11.75 o 
  -5   3  17       20.18       15.78      2.06 o 
  -4   3  17       33.73       38.14      2.89 o 
  -3   3  17        0.17        0.48      0.86 o 
  -2   3  17       14.75       23.21      2.68 o 
  -1   3  17       29.63       36.08      3.16 o 
   0   3  17       58.40       66.35      4.34 o 
   1   3  17      223.95      222.70     12.13 o 
   2   3  17      174.77      160.14     12.95 o 
   3   3  17       48.81       43.24      3.71 o 
   4   3  17       82.25       89.63      6.76 o 
   5   3  17        0.65        1.33      1.25 o 
   6   3  17      268.37      260.08     21.65 o 
   7   3  17        0.43        0.57      1.01 o 
  -9   4  17       17.19       16.42      1.79 o 
  -8   4  17       86.32       92.76      6.38 o 
  -7   4  17      103.18      113.23      7.26 o 
  -6   4  17        1.78        1.64      1.45 o 
  -5   4  17        2.17        2.98      3.16 o 
  -4   4  17      496.96      485.17     14.39 o 
  -3   4  17       45.02       38.65      3.31 o 
  -2   4  17      122.49      132.89     10.57 o 
  -1   4  17       29.97       35.60      3.77 o 
   0   4  17      126.61      122.41      6.71 o 
   1   4  17        1.33        2.40      1.53 o 
   2   4  17      347.51      317.86     24.64 o 
   3   4  17      126.88      101.59      6.63 o 
   4   4  17      168.14      151.01     10.14 o 
 -12   0  18       60.57       74.85      8.08 o 
 -10   0  18      541.64      558.68     28.94 o 
  -8   0  18     1549.37     1665.38     31.73 o 
  -6   0  18      141.13      148.75      9.07 o 
  -4   0  18      104.67      117.38      8.86 o 
  -2   0  18       14.43       13.15      2.49 o 
   0   0  18       81.15       90.16      6.75 o 
   2   0  18       68.95       62.74      5.48 o 
   4   0  18      114.27      103.67      7.08 o 
   6   0  18      752.96      738.15     35.21 o 
   8   0  18        2.02        0.44      3.55 o 
 -12   1  18      388.99      395.72     12.59 o 
 -11   1  18       49.91       49.15      3.44 o 
 -10   1  18      138.20      146.93      6.72 o 
  -9   1  18       89.18       84.94      3.76 o 
  -8   1  18      214.70      215.55      5.83 o 
  -7   1  18      308.25      325.21      8.95 o 
  -6   1  18      104.94      116.33      5.56 o 
  -5   1  18        8.42       11.99      4.88 o 
  -4   1  18        9.25       10.23      4.12 o 
  -3   1  18      357.25      368.83      9.11 o 
  -2   1  18      181.98      195.65      7.37 o 
  -1   1  18       78.95       81.45      4.55 o 
   0   1  18       39.17       46.48      4.26 o 
   1   1  18        0.30        1.08      1.02 o 
   2   1  18      671.34      716.82     23.17 o 
   3   1  18       72.85       67.87      5.60 o 
   4   1  18      428.79      440.24     18.31 o 
   5   1  18      407.05      414.05     23.85 o 
   6   1  18        6.36        4.80      5.13 o 
   7   1  18        4.73        3.19      4.61 o 
   8   1  18       84.43       73.16      7.40 o 
 -11   2  18       18.89       14.72      1.33 o 
 -10   2  18      174.94      173.39      5.84 o 
  -9   2  18       44.11       48.31      4.09 o 
  -8   2  18      500.37      507.96     15.86 o 
  -7   2  18      358.94      347.67      9.33 o 
  -6   2  18       29.22       25.55      2.15 o 
  -5   2  18      117.28      118.82      4.73 o 
  -4   2  18       71.01       66.60      4.31 o 
  -3   2  18      615.18      642.68     16.05 o 
  -2   2  18       76.14       86.77      6.09 o 
  -1   2  18      441.92      447.80     14.25 o 
   0   2  18       24.30       24.80      3.88 o 
   1   2  18      413.51      416.79     22.41 o 
   2   2  18       19.87       21.48      3.39 o 
   3   2  18      545.30      579.39     31.85 o 
   4   2  18       18.27       22.90      4.59 o 
   5   2  18       37.43       39.18      6.01 o 
   6   2  18      196.33      174.88     11.54 o 
   7   2  18       13.06       15.59      2.87 o 
 -10   3  18       81.46       81.77      5.61 o 
  -9   3  18     1200.69     1269.73     33.34 o 
  -8   3  18       46.25       53.69      4.62 o 
  -7   3  18      365.96      394.51     15.27 o 
  -6   3  18       60.71       61.90      5.71 o 
  -5   3  18        1.47        1.30      1.21 o 
  -4   3  18       51.50       50.42      3.84 o 
  -3   3  18       20.49       21.34      2.51 o 
  -2   3  18       97.89       92.91      4.47 o 
  -1   3  18      248.76      248.20     11.55 o 
   0   3  18       75.07       72.22      6.01 o 
   1   3  18       32.94       38.58      6.55 o 
   2   3  18      233.13      225.52     15.42 o 
   3   3  18      159.52      164.97     11.86 o 
   4   3  18       17.54       20.80      3.96 o 
   5   3  18       54.32       52.05      6.23 o 
   6   3  18        1.85        0.79      2.29 o 
  -7   4  18        8.69        8.56      1.60 o 
  -6   4  18        2.72        2.24      1.55 o 
  -5   4  18      593.81      630.62     17.81 o 
  -4   4  18        9.80        4.26      2.08 o 
  -3   4  18      139.01      157.39     11.04 o 
  -2   4  18       37.27       41.88      5.73 o 
  -1   4  18      145.53      127.66      9.48 o 
   0   4  18       13.27       13.18      2.87 o 
   1   4  18      531.88      505.85     21.13 o 
   2   4  18       52.84       45.39      5.35 o 
 -11   0  19       41.71       33.07      4.89 o 
  -9   0  19      697.06      656.94     82.90 o 
  -7   0  19      165.30      188.96     10.46 o 
  -5   0  19     1023.13     1107.11     32.87 o 
  -3   0  19      232.05      251.66     12.51 o 
  -1   0  19       98.48       90.73     16.11 o 
   1   0  19        2.92        3.42      1.90 o 
   3   0  19      672.16      635.44     23.59 o 
   5   0  19      253.47      215.51     12.66 o 
 -11   1  19      107.58      109.88      6.30 o 
 -10   1  19       15.93       16.93      2.49 o 
  -9   1  19        0.32        1.01      0.80 o 
  -8   1  19      401.08      413.70     14.45 o 
  -7   1  19      243.27      256.29      7.70 o 
  -6   1  19       31.36       31.79      2.46 o 
  -5   1  19      619.52      663.10     10.21 o 
  -4   1  19       63.79       60.98      3.71 o 
  -3   1  19       26.08       26.44      2.71 o 
  -2   1  19      597.01      643.40     13.77 o 
  -1   1  19     2376.14     2653.50     39.17 o 
   0   1  19       36.12       35.61      3.53 o 
   1   1  19      286.15      296.35      8.72 o 
   2   1  19        0.54        0.91      0.83 o 
   3   1  19        7.74        5.82      5.77 o 
   4   1  19      367.51      371.14     20.37 o 
   5   1  19       22.08       21.78      5.35 o 
   6   1  19       90.36       69.38      7.35 o 
   7   1  19      114.68      102.73      9.32 o 
 -10   2  19       58.44       44.74      3.02 o 
  -9   2  19      239.44      221.60      8.50 o 
  -8   2  19      193.76      189.10      6.84 o 
  -7   2  19       43.02       40.68      2.61 o 
  -6   2  19       58.76       56.89      3.47 o 
  -5   2  19      273.70      277.68      9.10 o 
  -4   2  19      196.23      197.94      7.38 o 
  -3   2  19       62.92       69.14      4.87 o 
  -2   2  19       25.18       29.04      3.69 o 
  -1   2  19      282.80      324.27     12.71 o 
   0   2  19      142.79      160.16      7.47 o 
   1   2  19       13.69       13.34      3.37 o 
   2   2  19      391.71      392.01     16.53 o 
   3   2  19        3.82        2.51      3.25 o 
   4   2  19       19.28       17.31      3.63 o 
   5   2  19       42.03       44.12      6.06 o 
   6   2  19       70.37       68.15      6.88 o 
  -9   3  19       19.55       11.88      2.38 o 
  -8   3  19       14.38       14.30      2.45 o 
  -7   3  19       21.56       23.92      3.40 o 
  -6   3  19      108.56      119.36      6.69 o 
  -5   3  19       77.90       79.16      6.07 o 
  -4   3  19       51.79       50.52      4.03 o 
  -3   3  19      168.38      168.37      6.92 o 
  -2   3  19      593.01      628.11     37.44 o 
  -1   3  19        6.83        5.81      2.65 o 
   0   3  19        1.62        1.39      1.72 o 
   1   3  19      269.29      260.51     15.46 o 
   2   3  19       44.63       47.97      6.06 o 
   3   3  19       78.46       80.06      8.41 o 
   4   3  19       21.30       25.77      3.60 o 
  -5   4  19      139.77      134.78      7.90 o 
  -4   4  19       12.05       13.46      2.51 o 
  -3   4  19      202.61      199.61     10.53 o 
  -2   4  19        3.03        3.17      1.45 o 
  -1   4  19        0.34        0.35      1.15 o 
   0   4  19      245.89      240.54     11.96 o 
 -10   0  20      754.55      835.77     35.12 o 
  -8   0  20      139.72      144.40      8.04 o 
  -6   0  20       87.50       97.78      7.03 o 
  -4   0  20      193.73      216.98     11.37 o 
  -2   0  20      766.31      812.98     28.06 o 
   0   0  20      134.43      135.43     12.10 o 
   2   0  20      407.87      425.46     23.52 o 
 -10   1  20       59.94       57.27      3.75 o 
  -9   1  20      288.98      301.02      9.73 o 
  -8   1  20     1083.06     1102.66     31.24 o 
  -7   1  20       31.34       26.49      2.81 o 
  -6   1  20        6.64        9.96      2.08 o 
  -5   1  20       21.14       22.51      2.01 o 
  -4   1  20       19.56       19.30      2.38 o 
  -3   1  20        0.66        2.20      1.10 o 
  -2   1  20       40.79       44.48      4.18 o 
  -1   1  20        4.23        4.86      1.71 o 
   0   1  20       44.66       48.03      3.99 o 
   1   1  20        2.72        1.81      1.29 o 
   2   1  20       91.64       88.02      6.85 o 
   3   1  20      888.55      913.60     21.56 o 
   4   1  20       15.23        8.13      8.00 o 
   5   1  20       85.78       72.99      7.21 o 
  -9   2  20      588.61      510.00     41.30 o 
  -8   2  20       11.10        7.97      1.65 o 
  -7   2  20       51.66       59.16      3.97 o 
  -6   2  20      107.14      103.45      4.32 o 
  -5   2  20        4.47        3.13      1.35 o 
  -4   2  20        2.93        4.61      1.73 o 
  -3   2  20      139.50      146.96      6.86 o 
  -2   2  20        5.15        4.69      2.62 o 
  -1   2  20      292.87      289.44     10.21 o 
   0   2  20       31.68       30.83      2.99 o 
   1   2  20       61.10       58.43      5.20 o 
   2   2  20       51.70       45.96      5.90 o 
   3   2  20       67.96       57.35      6.80 o 
   4   2  20        3.82        3.79      4.23 o 
  -7   3  20      102.83       98.45      6.46 o 
  -6   3  20       11.74        9.58      1.89 o 
  -5   3  20      138.21      156.04      6.97 o 
  -4   3  20        9.82        4.55      4.90 o 
  -3   3  20       16.07       19.18      2.30 o 
  -2   3  20        2.52        1.88      1.86 o 
  -1   3  20       22.51       20.39      3.47 o 
   0   3  20        3.62        5.46      2.32 o 
   1   3  20       74.54       86.34      8.71 o 
   2   3  20        7.12        4.78      4.78 o 
  -9   0  21      469.09      470.33     19.89 o 
  -7   0  21       14.24       14.56      3.10 o 
  -5   0  21       15.16       20.39      2.97 o 
  -3   0  21       97.33      103.63     10.16 o 
  -1   0  21      833.43      889.81     44.41 o 
   1   0  21      215.88      228.98     15.29 o 
  -9   1  21       55.43       45.93      4.03 o 
  -8   1  21       70.86       65.09      3.53 o 
  -7   1  21      254.91      247.13      8.51 o 
  -6   1  21       41.68       41.24      2.84 o 
  -5   1  21       62.09       66.81      3.97 o 
  -4   1  21      141.02      115.74     19.53 o 
  -3   1  21      248.73      231.53     13.83 o 
  -2   1  21        7.93        5.51      5.10 o 
  -1   1  21       76.37       74.50      4.98 o 
   0   1  21       59.52       56.72      3.86 o 
   1   1  21      154.83      134.98      5.59 o 
   2   1  21      294.40      258.85     15.79 o 
   3   1  21        2.19        1.80      4.31 o 
  -8   2  21        7.37        5.38      5.21 o 
  -7   2  21        4.38        4.12      7.97 o 
  -6   2  21       75.16       66.83      4.20 o 
  -5   2  21        0.95        0.99      1.44 o 
  -4   2  21        6.91        6.33      1.53 o 
  -3   2  21        1.09        0.98      0.94 o 
  -2   2  21      227.39      220.96      7.91 o 
  -1   2  21      249.51      246.07      8.32 o 
   0   2  21       34.21       29.13      3.04 o 
   1   2  21       49.85       46.53      5.63 o 
   2   2  21       11.41        7.29      6.31 o 
  -4   3  21        6.99        5.68      1.77 o 
  -3   3  21        9.49        9.23      2.37 o 
  -2   3  21       59.58       51.78      5.82 o 
  -1   3  21        3.05        1.86      1.23 o 
  -6   0  22        6.59        8.07      1.79 o 
  -4   0  22       83.94       65.61      7.59 o 
  -2   0  22      586.74      591.50     28.68 o 
   0   0  22       58.36       51.26      6.34 o 
  -7   1  22       31.84       32.90      4.61 o 
  -6   1  22      185.85      180.54     10.99 o 
  -5   1  22       49.78       48.72      4.56 o 
  -4   1  22      116.82      120.61      6.56 o 
  -3   1  22      166.45      171.32     11.07 o 
  -2   1  22      232.14      236.38      9.18 o 
  -1   1  22        6.49        3.23      4.41 o 
   0   1  22      243.50      224.99     13.82 o 
  -4   2  22      145.15      124.17      8.26 o 
  -3   2  22        4.17        1.04      5.16 o 
  -2   2  22       41.97       30.75      4.21 o 
  -5   0  23      129.66      128.48      8.39 o 
  -3   0  23      142.20      128.76      8.23 o 
  -3   1  23        0.76        0.25      1.09 o 
  -2   1  23       13.78        9.66      2.24 o 
                                                 
